# Supplementary material for: Elucidating dynamic metabolic physiology through network integration of quantitative time-course metabolomics
Source: Sci Rep. 2017 Apr 7;7:46249. doi: 10.1038/srep46249 (PMC5384226; doi:10.1038/srep46249)
Supplement: Supplementary Dataset S1 [file srep46249-s2.xlsx]

## Sheet: Labeled-Data
Compound	Compartment	Replicate	Time (days)	m+0	m+1	m+2	m+3	m+4	m+5	m+6	m+7	m+8	m+9	m+10	m+11	m+12	m+13	m+14	m+15	m+16	m+17	m+18	m+19	m+20
5-oxoproline	intracellular	1	1	108427	0	0	0	0	1606.49	n/a	n/a	n/a	n/a	n/a	n/a	n/a	n/a	n/a	n/a	n/a	n/a	n/a	n/a	n/a
5-oxoproline	intracellular	2	1	126181	0	0	0	0	1709.9	n/a	n/a	n/a	n/a	n/a	n/a	n/a	n/a	n/a	n/a	n/a	n/a	n/a	n/a	n/a
5-oxoproline	intracellular	3	1	187818	0	0	0	0	2340.85	n/a	n/a	n/a	n/a	n/a	n/a	n/a	n/a	n/a	n/a	n/a	n/a	n/a	n/a	n/a
5-oxoproline	intracellular	1	4	162721	0	0	0	0	2889.91	n/a	n/a	n/a	n/a	n/a	n/a	n/a	n/a	n/a	n/a	n/a	n/a	n/a	n/a	n/a
5-oxoproline	intracellular	2	4	16381.4	3940.85	235.968	0	0	2666.95	n/a	n/a	n/a	n/a	n/a	n/a	n/a	n/a	n/a	n/a	n/a	n/a	n/a	n/a	n/a
5-oxoproline	intracellular	3	4	204577	0	0	0	0	2892.11	n/a	n/a	n/a	n/a	n/a	n/a	n/a	n/a	n/a	n/a	n/a	n/a	n/a	n/a	n/a
5-oxoproline	intracellular	1	8	201137	0	0	0	0	2643.03	n/a	n/a	n/a	n/a	n/a	n/a	n/a	n/a	n/a	n/a	n/a	n/a	n/a	n/a	n/a
5-oxoproline	intracellular	2	8	231359	0	0	0	0	2907.24	n/a	n/a	n/a	n/a	n/a	n/a	n/a	n/a	n/a	n/a	n/a	n/a	n/a	n/a	n/a
5-oxoproline	intracellular	3	8	243727	0	0	0	0	3107.65	n/a	n/a	n/a	n/a	n/a	n/a	n/a	n/a	n/a	n/a	n/a	n/a	n/a	n/a	n/a
5-oxoproline	intracellular	1	11	225665	0	0	0	0	2646.12	n/a	n/a	n/a	n/a	n/a	n/a	n/a	n/a	n/a	n/a	n/a	n/a	n/a	n/a	n/a
5-oxoproline	intracellular	2	11	246690	0	0	0	0	2922.97	n/a	n/a	n/a	n/a	n/a	n/a	n/a	n/a	n/a	n/a	n/a	n/a	n/a	n/a	n/a
5-oxoproline	intracellular	3	11	289054	0	0	0	0	3416.05	n/a	n/a	n/a	n/a	n/a	n/a	n/a	n/a	n/a	n/a	n/a	n/a	n/a	n/a	n/a
5-oxoproline	intracellular	1	15	275764	0	0	0	0	3044.59	n/a	n/a	n/a	n/a	n/a	n/a	n/a	n/a	n/a	n/a	n/a	n/a	n/a	n/a	n/a
5-oxoproline	intracellular	2	15	292180	0	0	0	0	3073.59	n/a	n/a	n/a	n/a	n/a	n/a	n/a	n/a	n/a	n/a	n/a	n/a	n/a	n/a	n/a
5-oxoproline	intracellular	3	15	326942	0	0	0	0	333.821	n/a	n/a	n/a	n/a	n/a	n/a	n/a	n/a	n/a	n/a	n/a	n/a	n/a	n/a	n/a
5-oxoproline	intracellular	1	18	331898	0	0	0	0	3105.48	n/a	n/a	n/a	n/a	n/a	n/a	n/a	n/a	n/a	n/a	n/a	n/a	n/a	n/a	n/a
5-oxoproline	intracellular	2	18	317870	0	0	0	0	3259.46	n/a	n/a	n/a	n/a	n/a	n/a	n/a	n/a	n/a	n/a	n/a	n/a	n/a	n/a	n/a
5-oxoproline	intracellular	3	18	327854	0	0	0	0	3211.34	n/a	n/a	n/a	n/a	n/a	n/a	n/a	n/a	n/a	n/a	n/a	n/a	n/a	n/a	n/a
5-oxoproline	intracellular	1	22	336897	0	0	0	0	3227.79	n/a	n/a	n/a	n/a	n/a	n/a	n/a	n/a	n/a	n/a	n/a	n/a	n/a	n/a	n/a
5-oxoproline	intracellular	2	22	351527	0	0	0	0	3242.59	n/a	n/a	n/a	n/a	n/a	n/a	n/a	n/a	n/a	n/a	n/a	n/a	n/a	n/a	n/a
5-oxoproline	intracellular	3	22	374996	0	0	0	0	3722.81	n/a	n/a	n/a	n/a	n/a	n/a	n/a	n/a	n/a	n/a	n/a	n/a	n/a	n/a	n/a
5-oxoproline	intracellular	1	25	33014.9	8224.05	0	0	0	3059.71	n/a	n/a	n/a	n/a	n/a	n/a	n/a	n/a	n/a	n/a	n/a	n/a	n/a	n/a	n/a
5-oxoproline	intracellular	2	25	359997	0	0	0	0	3254.74	n/a	n/a	n/a	n/a	n/a	n/a	n/a	n/a	n/a	n/a	n/a	n/a	n/a	n/a	n/a
5-oxoproline	intracellular	3	25	37688.3	10019.8	423.488	0	0	3450.32	n/a	n/a	n/a	n/a	n/a	n/a	n/a	n/a	n/a	n/a	n/a	n/a	n/a	n/a	n/a
5-oxoproline	intracellular	1	29	370703	0	0	0	0	3389.28	n/a	n/a	n/a	n/a	n/a	n/a	n/a	n/a	n/a	n/a	n/a	n/a	n/a	n/a	n/a
5-oxoproline	intracellular	2	29	374594	0	0	0	0	3257.07	n/a	n/a	n/a	n/a	n/a	n/a	n/a	n/a	n/a	n/a	n/a	n/a	n/a	n/a	n/a
5-oxoproline	intracellular	3	29	416178	0	0	0	0	3788.09	n/a	n/a	n/a	n/a	n/a	n/a	n/a	n/a	n/a	n/a	n/a	n/a	n/a	n/a	n/a
5-oxoproline	intracellular	1	32	373275	0	0	0	0	3469.82	n/a	n/a	n/a	n/a	n/a	n/a	n/a	n/a	n/a	n/a	n/a	n/a	n/a	n/a	n/a
5-oxoproline	intracellular	2	32	37053.9	9045.48	469.604	0	0	3229.96	n/a	n/a	n/a	n/a	n/a	n/a	n/a	n/a	n/a	n/a	n/a	n/a	n/a	n/a	n/a
5-oxoproline	intracellular	3	32	407736	0	0	0	0	3657.29	n/a	n/a	n/a	n/a	n/a	n/a	n/a	n/a	n/a	n/a	n/a	n/a	n/a	n/a	n/a
Acetylcarnitine	intracellular	1	1	77293.2	0	434.542	7.77356	0	0	0	0	0	0	n/a	n/a	n/a	n/a	n/a	n/a	n/a	n/a	n/a	n/a	n/a
Acetylcarnitine	intracellular	2	1	84925.6	0	267.512	1.7039	0	0	0	0	0	0	n/a	n/a	n/a	n/a	n/a	n/a	n/a	n/a	n/a	n/a	n/a
Acetylcarnitine	intracellular	3	1	86497.5	0	381.398	0	0	0	0	0	0	0	n/a	n/a	n/a	n/a	n/a	n/a	n/a	n/a	n/a	n/a	n/a
Acetylcarnitine	intracellular	1	4	84408.1	0	643.843	0	0	0	0	0	0	0	n/a	n/a	n/a	n/a	n/a	n/a	n/a	n/a	n/a	n/a	n/a
Acetylcarnitine	intracellular	2	4	85380.8	0	568.987	0	0	0	0	0	0	0	n/a	n/a	n/a	n/a	n/a	n/a	n/a	n/a	n/a	n/a	n/a
Acetylcarnitine	intracellular	3	4	89457.7	0	670.555	0	0	0	0	0	0	0	n/a	n/a	n/a	n/a	n/a	n/a	n/a	n/a	n/a	n/a	n/a
Acetylcarnitine	intracellular	1	8	79360.9	0	754.689	0	0	0	0	0	0	0	n/a	n/a	n/a	n/a	n/a	n/a	n/a	n/a	n/a	n/a	n/a
Acetylcarnitine	intracellular	2	8	74756	0	699.472	0	0	0	0	0	0	0	n/a	n/a	n/a	n/a	n/a	n/a	n/a	n/a	n/a	n/a	n/a
Acetylcarnitine	intracellular	3	8	81018.2	0	839.071	3.27442	0	0	0	0	0	0	n/a	n/a	n/a	n/a	n/a	n/a	n/a	n/a	n/a	n/a	n/a
Acetylcarnitine	intracellular	1	11	80502.4	0	877.371	8.95276	0	0	0	0	0	0	n/a	n/a	n/a	n/a	n/a	n/a	n/a	n/a	n/a	n/a	n/a
Acetylcarnitine	intracellular	2	11	8023.51	0	1905.59	0	0	0	0	0	0	0	n/a	n/a	n/a	n/a	n/a	n/a	n/a	n/a	n/a	n/a	n/a
Acetylcarnitine	intracellular	3	11	79791.8	0	952.084	9.69043	0	0	0	0	0	0	n/a	n/a	n/a	n/a	n/a	n/a	n/a	n/a	n/a	n/a	n/a
Acetylcarnitine	intracellular	1	15	61815	0	828.777	0	0	0	0	0	0	0	n/a	n/a	n/a	n/a	n/a	n/a	n/a	n/a	n/a	n/a	n/a
Acetylcarnitine	intracellular	2	15	7145.82	3573.95	1500.95	0	0	0	0	0	0	0	n/a	n/a	n/a	n/a	n/a	n/a	n/a	n/a	n/a	n/a	n/a
Acetylcarnitine	intracellular	3	15	70271.2	0	962.434	4.9867	0	0	0	0	0	0	n/a	n/a	n/a	n/a	n/a	n/a	n/a	n/a	n/a	n/a	n/a
Acetylcarnitine	intracellular	1	18	749.315	4309.55	1648.81	0	0	0	0	0	0	0	n/a	n/a	n/a	n/a	n/a	n/a	n/a	n/a	n/a	n/a	n/a
Acetylcarnitine	intracellular	2	18	67282.3	0	1045.41	0	0	0	0	0	0	0	n/a	n/a	n/a	n/a	n/a	n/a	n/a	n/a	n/a	n/a	n/a
Acetylcarnitine	intracellular	3	18	73668.1	0	1165.19	2.24506	0	0	0	0	0	0	n/a	n/a	n/a	n/a	n/a	n/a	n/a	n/a	n/a	n/a	n/a
Acetylcarnitine	intracellular	1	22	68572.9	0	1251.25	0	0	0	0	0	0	0	n/a	n/a	n/a	n/a	n/a	n/a	n/a	n/a	n/a	n/a	n/a
Acetylcarnitine	intracellular	2	22	59133	0	1116.42	0	0	0	0	0	0	0	n/a	n/a	n/a	n/a	n/a	n/a	n/a	n/a	n/a	n/a	n/a
Acetylcarnitine	intracellular	3	22	7040.47	0	2007.35	0	0	0	0	0	0	0	n/a	n/a	n/a	n/a	n/a	n/a	n/a	n/a	n/a	n/a	n/a
Acetylcarnitine	intracellular	1	25	66704.2	0	1309.95	0	0	0	0	0	0	0	n/a	n/a	n/a	n/a	n/a	n/a	n/a	n/a	n/a	n/a	n/a
Acetylcarnitine	intracellular	2	25	58948.2	0	1164.46	3.60701	0	0	0	0	0	0	n/a	n/a	n/a	n/a	n/a	n/a	n/a	n/a	n/a	n/a	n/a
Acetylcarnitine	intracellular	3	25	65790.2	0	1127.56	0	0	0	0	0	0	0	n/a	n/a	n/a	n/a	n/a	n/a	n/a	n/a	n/a	n/a	n/a
Acetylcarnitine	intracellular	1	29	59030.3	0	1270.73	9.04652	0	0	0	0	0	0	n/a	n/a	n/a	n/a	n/a	n/a	n/a	n/a	n/a	n/a	n/a
Acetylcarnitine	intracellular	2	29	5671.14	2939.02	1607.66	0	0	0	0	0	0	0	n/a	n/a	n/a	n/a	n/a	n/a	n/a	n/a	n/a	n/a	n/a
Acetylcarnitine	intracellular	3	29	61843.3	0	1343.99	0	0	0	0	0	0	0	n/a	n/a	n/a	n/a	n/a	n/a	n/a	n/a	n/a	n/a	n/a
Acetylcarnitine	intracellular	1	32	56834.8	0	1333.81	0	0	0	0	0	0	0	n/a	n/a	n/a	n/a	n/a	n/a	n/a	n/a	n/a	n/a	n/a
Acetylcarnitine	intracellular	2	32	5187.61	2713.54	1578.79	0	0	0	0	0	0	0	n/a	n/a	n/a	n/a	n/a	n/a	n/a	n/a	n/a	n/a	n/a
Acetylcarnitine	intracellular	3	32	54739.8	0	1273.18	0	0	0	0	0	0	0	n/a	n/a	n/a	n/a	n/a	n/a	n/a	n/a	n/a	n/a	n/a
Aconitate	extracellular	1	1	5566.86	0	0	0	0	133.297	6946.62	n/a	n/a	n/a	n/a	n/a	n/a	n/a	n/a	n/a	n/a	n/a	n/a	n/a	n/a
Aconitate	extracellular	2	1	4202.32	0	0	0	0	100.664	5614.7	n/a	n/a	n/a	n/a	n/a	n/a	n/a	n/a	n/a	n/a	n/a	n/a	n/a	n/a
Aconitate	extracellular	3	1	5228.26	0	0	0	0	117.409	6696.18	n/a	n/a	n/a	n/a	n/a	n/a	n/a	n/a	n/a	n/a	n/a	n/a	n/a	n/a
Aconitate	extracellular	1	4	5652.44	0	0	0	0	142.985	674.488	n/a	n/a	n/a	n/a	n/a	n/a	n/a	n/a	n/a	n/a	n/a	n/a	n/a	n/a
Aconitate	extracellular	2	4	4422.08	0	0	0	0	122.588	5462.53	n/a	n/a	n/a	n/a	n/a	n/a	n/a	n/a	n/a	n/a	n/a	n/a	n/a	n/a
Aconitate	extracellular	3	4	5655.04	0	0	0	0	149.191	662.662	n/a	n/a	n/a	n/a	n/a	n/a	n/a	n/a	n/a	n/a	n/a	n/a	n/a	n/a
Aconitate	extracellular	1	8	4985.84	0	0	0	0	104.793	5940.23	n/a	n/a	n/a	n/a	n/a	n/a	n/a	n/a	n/a	n/a	n/a	n/a	n/a	n/a
Aconitate	extracellular	2	8	4356.11	0	0	0	0	106.244	5541.8	n/a	n/a	n/a	n/a	n/a	n/a	n/a	n/a	n/a	n/a	n/a	n/a	n/a	n/a
Aconitate	extracellular	3	8	4186.61	0	0	0	0	108.862	5503.04	n/a	n/a	n/a	n/a	n/a	n/a	n/a	n/a	n/a	n/a	n/a	n/a	n/a	n/a
Aconitate	extracellular	1	11	4933.18	0	0	0	0	113.372	6035.76	n/a	n/a	n/a	n/a	n/a	n/a	n/a	n/a	n/a	n/a	n/a	n/a	n/a	n/a
Aconitate	extracellular	2	11	3922.9	0	0	0	0	84.6497	5233.77	n/a	n/a	n/a	n/a	n/a	n/a	n/a	n/a	n/a	n/a	n/a	n/a	n/a	n/a
Aconitate	extracellular	3	11	5679.77	0	0	0	0	118.948	6963.82	n/a	n/a	n/a	n/a	n/a	n/a	n/a	n/a	n/a	n/a	n/a	n/a	n/a	n/a
Aconitate	extracellular	1	15	4881.87	0	0	0	0	121.373	5814.35	n/a	n/a	n/a	n/a	n/a	n/a	n/a	n/a	n/a	n/a	n/a	n/a	n/a	n/a
Aconitate	extracellular	2	15	4183.81	0	0	0	0	121.421	5278.14	n/a	n/a	n/a	n/a	n/a	n/a	n/a	n/a	n/a	n/a	n/a	n/a	n/a	n/a
Aconitate	extracellular	3	15	397.434	0	0	0	0	109.883	5150.91	n/a	n/a	n/a	n/a	n/a	n/a	n/a	n/a	n/a	n/a	n/a	n/a	n/a	n/a
Aconitate	extracellular	1	18	4296.69	0	0	0	0	128.391	5574.2	n/a	n/a	n/a	n/a	n/a	n/a	n/a	n/a	n/a	n/a	n/a	n/a	n/a	n/a
Aconitate	extracellular	2	18	4442.29	0	0	0	0	87.332	5589.95	n/a	n/a	n/a	n/a	n/a	n/a	n/a	n/a	n/a	n/a	n/a	n/a	n/a	n/a
Aconitate	extracellular	3	18	4202.8	0	0	0	0	99.4897	5200.07	n/a	n/a	n/a	n/a	n/a	n/a	n/a	n/a	n/a	n/a	n/a	n/a	n/a	n/a
Aconitate	extracellular	1	22	4743.18	0	0	0	0	109.619	609.051	n/a	n/a	n/a	n/a	n/a	n/a	n/a	n/a	n/a	n/a	n/a	n/a	n/a	n/a
Aconitate	extracellular	2	22	399.915	0	0	0	0	118.666	5376.4	n/a	n/a	n/a	n/a	n/a	n/a	n/a	n/a	n/a	n/a	n/a	n/a	n/a	n/a
Aconitate	extracellular	3	22	3715.47	0	0	0	0	126.816	4867.62	n/a	n/a	n/a	n/a	n/a	n/a	n/a	n/a	n/a	n/a	n/a	n/a	n/a	n/a
Aconitate	extracellular	1	25	4466.24	0	0	0	0	118.882	5770.42	n/a	n/a	n/a	n/a	n/a	n/a	n/a	n/a	n/a	n/a	n/a	n/a	n/a	n/a
Aconitate	extracellular	2	25	384.977	0	0	0	0	111.796	4988.8	n/a	n/a	n/a	n/a	n/a	n/a	n/a	n/a	n/a	n/a	n/a	n/a	n/a	n/a
Aconitate	extracellular	3	25	3692.68	0	0	0	0	104.373	4893.45	n/a	n/a	n/a	n/a	n/a	n/a	n/a	n/a	n/a	n/a	n/a	n/a	n/a	n/a
Aconitate	extracellular	1	29	3811.59	0	0	0	0	93.8228	4814.09	n/a	n/a	n/a	n/a	n/a	n/a	n/a	n/a	n/a	n/a	n/a	n/a	n/a	n/a
Aconitate	extracellular	2	29	373.687	0	0	0	0	115.392	4853.12	n/a	n/a	n/a	n/a	n/a	n/a	n/a	n/a	n/a	n/a	n/a	n/a	n/a	n/a
Aconitate	extracellular	3	29	2819.28	0	0	0	0	58.6573	3661.34	n/a	n/a	n/a	n/a	n/a	n/a	n/a	n/a	n/a	n/a	n/a	n/a	n/a	n/a
Aconitate	extracellular	1	32	3720.85	0	0	0	0	10.2505	4882.78	n/a	n/a	n/a	n/a	n/a	n/a	n/a	n/a	n/a	n/a	n/a	n/a	n/a	n/a
Aconitate	extracellular	2	32	3106.11	0	0	0	0	0.0730902	4202.83	n/a	n/a	n/a	n/a	n/a	n/a	n/a	n/a	n/a	n/a	n/a	n/a	n/a	n/a
Aconitate	extracellular	3	32	300.632	0	0	0	0	87.7123	4091.35	n/a	n/a	n/a	n/a	n/a	n/a	n/a	n/a	n/a	n/a	n/a	n/a	n/a	n/a
Adenine	intracellular	1	1	38932.2	0	0	0	0	0	n/a	n/a	n/a	n/a	n/a	n/a	n/a	n/a	n/a	n/a	n/a	n/a	n/a	n/a	n/a
Adenine	intracellular	2	1	45422.1	0	0	0	0	0	n/a	n/a	n/a	n/a	n/a	n/a	n/a	n/a	n/a	n/a	n/a	n/a	n/a	n/a	n/a
Adenine	intracellular	3	1	4455.78	1173.26	0	0	0	0	n/a	n/a	n/a	n/a	n/a	n/a	n/a	n/a	n/a	n/a	n/a	n/a	n/a	n/a	n/a
Adenine	intracellular	1	4	22740.9	0	0	0	0	0	n/a	n/a	n/a	n/a	n/a	n/a	n/a	n/a	n/a	n/a	n/a	n/a	n/a	n/a	n/a
Adenine	intracellular	2	4	26602.9	0	0	0	0	0	n/a	n/a	n/a	n/a	n/a	n/a	n/a	n/a	n/a	n/a	n/a	n/a	n/a	n/a	n/a
Adenine	intracellular	3	4	25673.1	0	0	0	0	0	n/a	n/a	n/a	n/a	n/a	n/a	n/a	n/a	n/a	n/a	n/a	n/a	n/a	n/a	n/a
Adenine	intracellular	1	8	20034.5	0	0	0	0	0	n/a	n/a	n/a	n/a	n/a	n/a	n/a	n/a	n/a	n/a	n/a	n/a	n/a	n/a	n/a
Adenine	intracellular	2	8	20586.2	0	0	0	0	0	n/a	n/a	n/a	n/a	n/a	n/a	n/a	n/a	n/a	n/a	n/a	n/a	n/a	n/a	n/a
Adenine	intracellular	3	8	25895.3	0	0	0	0	0	n/a	n/a	n/a	n/a	n/a	n/a	n/a	n/a	n/a	n/a	n/a	n/a	n/a	n/a	n/a
Adenine	intracellular	1	11	11120.8	0	0	0	0	0	n/a	n/a	n/a	n/a	n/a	n/a	n/a	n/a	n/a	n/a	n/a	n/a	n/a	n/a	n/a
Adenine	intracellular	2	11	10408.7	0	0	0	0	0	n/a	n/a	n/a	n/a	n/a	n/a	n/a	n/a	n/a	n/a	n/a	n/a	n/a	n/a	n/a
Adenine	intracellular	3	11	11004.9	0	0	0	0	0	n/a	n/a	n/a	n/a	n/a	n/a	n/a	n/a	n/a	n/a	n/a	n/a	n/a	n/a	n/a
Adenine	intracellular	1	15	5021.51	0	0	0	0	0	n/a	n/a	n/a	n/a	n/a	n/a	n/a	n/a	n/a	n/a	n/a	n/a	n/a	n/a	n/a
Adenine	intracellular	2	15	6329.09	0	0	0	0	0	n/a	n/a	n/a	n/a	n/a	n/a	n/a	n/a	n/a	n/a	n/a	n/a	n/a	n/a	n/a
Adenine	intracellular	3	15	6409.67	0	0	0	0	0	n/a	n/a	n/a	n/a	n/a	n/a	n/a	n/a	n/a	n/a	n/a	n/a	n/a	n/a	n/a
Adenine	intracellular	1	18	3686.72	0	0	0	0	0	n/a	n/a	n/a	n/a	n/a	n/a	n/a	n/a	n/a	n/a	n/a	n/a	n/a	n/a	n/a
Adenine	intracellular	2	18	2466.44	8.26553	0	0	0	0	n/a	n/a	n/a	n/a	n/a	n/a	n/a	n/a	n/a	n/a	n/a	n/a	n/a	n/a	n/a
Adenine	intracellular	3	18	2437.31	4.00375	0	0	0	0	n/a	n/a	n/a	n/a	n/a	n/a	n/a	n/a	n/a	n/a	n/a	n/a	n/a	n/a	n/a
Adenine	intracellular	1	22	1781.62	33.156	0	0	0	0	n/a	n/a	n/a	n/a	n/a	n/a	n/a	n/a	n/a	n/a	n/a	n/a	n/a	n/a	n/a
Adenine	intracellular	2	22	1584.36	28.3351	0	0	0	0	n/a	n/a	n/a	n/a	n/a	n/a	n/a	n/a	n/a	n/a	n/a	n/a	n/a	n/a	n/a
Adenine	intracellular	3	22	16.2035	114.396	0	0	0	0	n/a	n/a	n/a	n/a	n/a	n/a	n/a	n/a	n/a	n/a	n/a	n/a	n/a	n/a	n/a
Adenine	intracellular	1	25	935.504	37.9856	0	0	0	0	n/a	n/a	n/a	n/a	n/a	n/a	n/a	n/a	n/a	n/a	n/a	n/a	n/a	n/a	n/a
Adenine	intracellular	2	25	955.63	20.12	0	0	0	0	n/a	n/a	n/a	n/a	n/a	n/a	n/a	n/a	n/a	n/a	n/a	n/a	n/a	n/a	n/a
Adenine	intracellular	3	25	912.313	26.957	0	0	0	0	n/a	n/a	n/a	n/a	n/a	n/a	n/a	n/a	n/a	n/a	n/a	n/a	n/a	n/a	n/a
Adenine	intracellular	1	29	141.405	28.985	0	0	0	0	n/a	n/a	n/a	n/a	n/a	n/a	n/a	n/a	n/a	n/a	n/a	n/a	n/a	n/a	n/a
Adenine	intracellular	2	29	186.017	33.3427	0	0	0	0	n/a	n/a	n/a	n/a	n/a	n/a	n/a	n/a	n/a	n/a	n/a	n/a	n/a	n/a	n/a
Adenine	intracellular	3	29	184.196	34.4136	0	0	0	0	n/a	n/a	n/a	n/a	n/a	n/a	n/a	n/a	n/a	n/a	n/a	n/a	n/a	n/a	n/a
Adenine	intracellular	1	32	85.87	0	0	0	0	0	n/a	n/a	n/a	n/a	n/a	n/a	n/a	n/a	n/a	n/a	n/a	n/a	n/a	n/a	n/a
Adenine	intracellular	2	32	62.7723	37.5077	0	0	0	0	n/a	n/a	n/a	n/a	n/a	n/a	n/a	n/a	n/a	n/a	n/a	n/a	n/a	n/a	n/a
Adenine	intracellular	3	32	70.7247	39.3253	0	0	0	0	n/a	n/a	n/a	n/a	n/a	n/a	n/a	n/a	n/a	n/a	n/a	n/a	n/a	n/a	n/a
Alanine	intracellular	1	1	1788.85	0	0	0	n/a	n/a	n/a	n/a	n/a	n/a	n/a	n/a	n/a	n/a	n/a	n/a	n/a	n/a	n/a	n/a	n/a
Alanine	intracellular	2	1	1587.46	395.501	0	0	n/a	n/a	n/a	n/a	n/a	n/a	n/a	n/a	n/a	n/a	n/a	n/a	n/a	n/a	n/a	n/a	n/a
Alanine	intracellular	3	1	1639.22	332.608	0	0	n/a	n/a	n/a	n/a	n/a	n/a	n/a	n/a	n/a	n/a	n/a	n/a	n/a	n/a	n/a	n/a	n/a
Alanine	intracellular	1	4	1789.18	0	0	0	n/a	n/a	n/a	n/a	n/a	n/a	n/a	n/a	n/a	n/a	n/a	n/a	n/a	n/a	n/a	n/a	n/a
Alanine	intracellular	2	4	1729.17	448.407	0	0	n/a	n/a	n/a	n/a	n/a	n/a	n/a	n/a	n/a	n/a	n/a	n/a	n/a	n/a	n/a	n/a	n/a
Alanine	intracellular	3	4	1634.73	165.951	0	0	n/a	n/a	n/a	n/a	n/a	n/a	n/a	n/a	n/a	n/a	n/a	n/a	n/a	n/a	n/a	n/a	n/a
Alanine	intracellular	1	8	1561.84	48.4038	0	0	n/a	n/a	n/a	n/a	n/a	n/a	n/a	n/a	n/a	n/a	n/a	n/a	n/a	n/a	n/a	n/a	n/a
Alanine	intracellular	2	8	1944.28	107.969	0	0	n/a	n/a	n/a	n/a	n/a	n/a	n/a	n/a	n/a	n/a	n/a	n/a	n/a	n/a	n/a	n/a	n/a
Alanine	intracellular	3	8	1666.08	0	0.516646	0	n/a	n/a	n/a	n/a	n/a	n/a	n/a	n/a	n/a	n/a	n/a	n/a	n/a	n/a	n/a	n/a	n/a
Alanine	intracellular	1	11	1590.86	167.327	0	0	n/a	n/a	n/a	n/a	n/a	n/a	n/a	n/a	n/a	n/a	n/a	n/a	n/a	n/a	n/a	n/a	n/a
Alanine	intracellular	2	11	1381.8	0	0	0	n/a	n/a	n/a	n/a	n/a	n/a	n/a	n/a	n/a	n/a	n/a	n/a	n/a	n/a	n/a	n/a	n/a
Alanine	intracellular	3	11	1460.65	61.2569	0	0	n/a	n/a	n/a	n/a	n/a	n/a	n/a	n/a	n/a	n/a	n/a	n/a	n/a	n/a	n/a	n/a	n/a
Alanine	intracellular	1	15	1763.43	11.1443	0	0	n/a	n/a	n/a	n/a	n/a	n/a	n/a	n/a	n/a	n/a	n/a	n/a	n/a	n/a	n/a	n/a	n/a
Alanine	intracellular	2	15	1832.11	98.581	0	0	n/a	n/a	n/a	n/a	n/a	n/a	n/a	n/a	n/a	n/a	n/a	n/a	n/a	n/a	n/a	n/a	n/a
Alanine	intracellular	3	15	1566.64	127.501	0	0	n/a	n/a	n/a	n/a	n/a	n/a	n/a	n/a	n/a	n/a	n/a	n/a	n/a	n/a	n/a	n/a	n/a
Alanine	intracellular	1	18	1634.09	9.57937	2.2714	0	n/a	n/a	n/a	n/a	n/a	n/a	n/a	n/a	n/a	n/a	n/a	n/a	n/a	n/a	n/a	n/a	n/a
Alanine	intracellular	2	18	1740	83.4789	0	0	n/a	n/a	n/a	n/a	n/a	n/a	n/a	n/a	n/a	n/a	n/a	n/a	n/a	n/a	n/a	n/a	n/a
Alanine	intracellular	3	18	1532.86	21.5913	0	0	n/a	n/a	n/a	n/a	n/a	n/a	n/a	n/a	n/a	n/a	n/a	n/a	n/a	n/a	n/a	n/a	n/a
Alanine	intracellular	1	22	1585.31	200.592	0	0	n/a	n/a	n/a	n/a	n/a	n/a	n/a	n/a	n/a	n/a	n/a	n/a	n/a	n/a	n/a	n/a	n/a
Alanine	intracellular	2	22	1785.02	108.961	0	0	n/a	n/a	n/a	n/a	n/a	n/a	n/a	n/a	n/a	n/a	n/a	n/a	n/a	n/a	n/a	n/a	n/a
Alanine	intracellular	3	22	148.352	166.939	0.009459	0	n/a	n/a	n/a	n/a	n/a	n/a	n/a	n/a	n/a	n/a	n/a	n/a	n/a	n/a	n/a	n/a	n/a
Alanine	intracellular	1	25	1763.8	174.016	0	0	n/a	n/a	n/a	n/a	n/a	n/a	n/a	n/a	n/a	n/a	n/a	n/a	n/a	n/a	n/a	n/a	n/a
Alanine	intracellular	2	25	1794.35	64.6564	0	0	n/a	n/a	n/a	n/a	n/a	n/a	n/a	n/a	n/a	n/a	n/a	n/a	n/a	n/a	n/a	n/a	n/a
Alanine	intracellular	3	25	1587.49	94.6899	0	0	n/a	n/a	n/a	n/a	n/a	n/a	n/a	n/a	n/a	n/a	n/a	n/a	n/a	n/a	n/a	n/a	n/a
Alanine	intracellular	1	29	1585.03	86.3835	0.417957	0	n/a	n/a	n/a	n/a	n/a	n/a	n/a	n/a	n/a	n/a	n/a	n/a	n/a	n/a	n/a	n/a	n/a
Alanine	intracellular	2	29	1831.65	120.964	0	0	n/a	n/a	n/a	n/a	n/a	n/a	n/a	n/a	n/a	n/a	n/a	n/a	n/a	n/a	n/a	n/a	n/a
Alanine	intracellular	3	29	1518.35	0	0	0	n/a	n/a	n/a	n/a	n/a	n/a	n/a	n/a	n/a	n/a	n/a	n/a	n/a	n/a	n/a	n/a	n/a
Alanine	intracellular	1	32	1651.4	0	0	0	n/a	n/a	n/a	n/a	n/a	n/a	n/a	n/a	n/a	n/a	n/a	n/a	n/a	n/a	n/a	n/a	n/a
Alanine	intracellular	2	32	172.809	438.341	0	0	n/a	n/a	n/a	n/a	n/a	n/a	n/a	n/a	n/a	n/a	n/a	n/a	n/a	n/a	n/a	n/a	n/a
Alanine	intracellular	3	32	1530.4	274.658	0	0	n/a	n/a	n/a	n/a	n/a	n/a	n/a	n/a	n/a	n/a	n/a	n/a	n/a	n/a	n/a	n/a	n/a
Aspartate	intracellular	1	1	9464.52	0	0	0	5.58736	n/a	n/a	n/a	n/a	n/a	n/a	n/a	n/a	n/a	n/a	n/a	n/a	n/a	n/a	n/a	n/a
Aspartate	intracellular	2	1	9576.32	0	0	0	585.202	n/a	n/a	n/a	n/a	n/a	n/a	n/a	n/a	n/a	n/a	n/a	n/a	n/a	n/a	n/a	n/a
Aspartate	intracellular	3	1	10685.1	0	0	0	633.74	n/a	n/a	n/a	n/a	n/a	n/a	n/a	n/a	n/a	n/a	n/a	n/a	n/a	n/a	n/a	n/a
Aspartate	intracellular	1	4	92.7533	361.789	0	0	81.7275	n/a	n/a	n/a	n/a	n/a	n/a	n/a	n/a	n/a	n/a	n/a	n/a	n/a	n/a	n/a	n/a
Aspartate	intracellular	2	4	8509.83	0	0	0	765.391	n/a	n/a	n/a	n/a	n/a	n/a	n/a	n/a	n/a	n/a	n/a	n/a	n/a	n/a	n/a	n/a
Aspartate	intracellular	3	4	8884.06	0	0	0	858.089	n/a	n/a	n/a	n/a	n/a	n/a	n/a	n/a	n/a	n/a	n/a	n/a	n/a	n/a	n/a	n/a
Aspartate	intracellular	1	8	7850.75	0	0	0	75.9377	n/a	n/a	n/a	n/a	n/a	n/a	n/a	n/a	n/a	n/a	n/a	n/a	n/a	n/a	n/a	n/a
Aspartate	intracellular	2	8	8060.44	0	0	0	806.345	n/a	n/a	n/a	n/a	n/a	n/a	n/a	n/a	n/a	n/a	n/a	n/a	n/a	n/a	n/a	n/a
Aspartate	intracellular	3	8	8019.15	0	0	0	848.256	n/a	n/a	n/a	n/a	n/a	n/a	n/a	n/a	n/a	n/a	n/a	n/a	n/a	n/a	n/a	n/a
Aspartate	intracellular	1	11	6190.51	0	0	0	6.13467	n/a	n/a	n/a	n/a	n/a	n/a	n/a	n/a	n/a	n/a	n/a	n/a	n/a	n/a	n/a	n/a
Aspartate	intracellular	2	11	6966.29	0	0	0	742.085	n/a	n/a	n/a	n/a	n/a	n/a	n/a	n/a	n/a	n/a	n/a	n/a	n/a	n/a	n/a	n/a
Aspartate	intracellular	3	11	8046.75	0	0	0	851.962	n/a	n/a	n/a	n/a	n/a	n/a	n/a	n/a	n/a	n/a	n/a	n/a	n/a	n/a	n/a	n/a
Aspartate	intracellular	1	15	7435.97	0	0	0	753.514	n/a	n/a	n/a	n/a	n/a	n/a	n/a	n/a	n/a	n/a	n/a	n/a	n/a	n/a	n/a	n/a
Aspartate	intracellular	2	15	8008.62	0	0	0	816.014	n/a	n/a	n/a	n/a	n/a	n/a	n/a	n/a	n/a	n/a	n/a	n/a	n/a	n/a	n/a	n/a
Aspartate	intracellular	3	15	8046.52	0	0	0	876.905	n/a	n/a	n/a	n/a	n/a	n/a	n/a	n/a	n/a	n/a	n/a	n/a	n/a	n/a	n/a	n/a
Aspartate	intracellular	1	18	7643.54	0	0	0	836.28	n/a	n/a	n/a	n/a	n/a	n/a	n/a	n/a	n/a	n/a	n/a	n/a	n/a	n/a	n/a	n/a
Aspartate	intracellular	2	18	8606.42	0	0	0	910.588	n/a	n/a	n/a	n/a	n/a	n/a	n/a	n/a	n/a	n/a	n/a	n/a	n/a	n/a	n/a	n/a
Aspartate	intracellular	3	18	7803.28	0	0	0	856.735	n/a	n/a	n/a	n/a	n/a	n/a	n/a	n/a	n/a	n/a	n/a	n/a	n/a	n/a	n/a	n/a
Aspartate	intracellular	1	22	7500	0	0	0	880.075	n/a	n/a	n/a	n/a	n/a	n/a	n/a	n/a	n/a	n/a	n/a	n/a	n/a	n/a	n/a	n/a
Aspartate	intracellular	2	22	7765.6	0	0	0	929.118	n/a	n/a	n/a	n/a	n/a	n/a	n/a	n/a	n/a	n/a	n/a	n/a	n/a	n/a	n/a	n/a
Aspartate	intracellular	3	22	7738.62	0	0	0	941.829	n/a	n/a	n/a	n/a	n/a	n/a	n/a	n/a	n/a	n/a	n/a	n/a	n/a	n/a	n/a	n/a
Aspartate	intracellular	1	25	7826.07	0	0	0	1000.09	n/a	n/a	n/a	n/a	n/a	n/a	n/a	n/a	n/a	n/a	n/a	n/a	n/a	n/a	n/a	n/a
Aspartate	intracellular	2	25	8463.98	0	0	0	102.108	n/a	n/a	n/a	n/a	n/a	n/a	n/a	n/a	n/a	n/a	n/a	n/a	n/a	n/a	n/a	n/a
Aspartate	intracellular	3	25	8334.69	0	0	0	1077.19	n/a	n/a	n/a	n/a	n/a	n/a	n/a	n/a	n/a	n/a	n/a	n/a	n/a	n/a	n/a	n/a
Aspartate	intracellular	1	29	8801.76	0	0	0	1125.22	n/a	n/a	n/a	n/a	n/a	n/a	n/a	n/a	n/a	n/a	n/a	n/a	n/a	n/a	n/a	n/a
Aspartate	intracellular	2	29	8078	0	0	0	1073.68	n/a	n/a	n/a	n/a	n/a	n/a	n/a	n/a	n/a	n/a	n/a	n/a	n/a	n/a	n/a	n/a
Aspartate	intracellular	3	29	8046.46	0	0	0	1135.96	n/a	n/a	n/a	n/a	n/a	n/a	n/a	n/a	n/a	n/a	n/a	n/a	n/a	n/a	n/a	n/a
Aspartate	intracellular	1	32	8072.27	0	0	0	1131.2	n/a	n/a	n/a	n/a	n/a	n/a	n/a	n/a	n/a	n/a	n/a	n/a	n/a	n/a	n/a	n/a
Aspartate	intracellular	2	32	7485.84	0	0	0	10.1946	n/a	n/a	n/a	n/a	n/a	n/a	n/a	n/a	n/a	n/a	n/a	n/a	n/a	n/a	n/a	n/a
Aspartate	intracellular	3	32	8315.22	0	0	0	108.753	n/a	n/a	n/a	n/a	n/a	n/a	n/a	n/a	n/a	n/a	n/a	n/a	n/a	n/a	n/a	n/a
cis-Aconitate	extracellular	1	1	5566.86	0	0	0	0	133.297	6946.62	n/a	n/a	n/a	n/a	n/a	n/a	n/a	n/a	n/a	n/a	n/a	n/a	n/a	n/a
cis-Aconitate	extracellular	2	1	4202.32	0	0	0	0	100.664	5614.7	n/a	n/a	n/a	n/a	n/a	n/a	n/a	n/a	n/a	n/a	n/a	n/a	n/a	n/a
cis-Aconitate	extracellular	3	1	5228.26	0	0	0	0	117.409	6696.18	n/a	n/a	n/a	n/a	n/a	n/a	n/a	n/a	n/a	n/a	n/a	n/a	n/a	n/a
cis-Aconitate	extracellular	1	4	5652.44	0	0	0	0	142.985	674.488	n/a	n/a	n/a	n/a	n/a	n/a	n/a	n/a	n/a	n/a	n/a	n/a	n/a	n/a
cis-Aconitate	extracellular	2	4	4422.08	0	0	0	0	122.588	5462.53	n/a	n/a	n/a	n/a	n/a	n/a	n/a	n/a	n/a	n/a	n/a	n/a	n/a	n/a
cis-Aconitate	extracellular	3	4	5655.04	0	0	0	0	149.191	662.662	n/a	n/a	n/a	n/a	n/a	n/a	n/a	n/a	n/a	n/a	n/a	n/a	n/a	n/a
cis-Aconitate	extracellular	1	8	4985.84	0	0	0	0	104.793	5940.23	n/a	n/a	n/a	n/a	n/a	n/a	n/a	n/a	n/a	n/a	n/a	n/a	n/a	n/a
cis-Aconitate	extracellular	2	8	4356.11	0	0	0	0	106.244	5541.8	n/a	n/a	n/a	n/a	n/a	n/a	n/a	n/a	n/a	n/a	n/a	n/a	n/a	n/a
cis-Aconitate	extracellular	3	8	4186.61	0	0	0	0	108.862	5503.04	n/a	n/a	n/a	n/a	n/a	n/a	n/a	n/a	n/a	n/a	n/a	n/a	n/a	n/a
cis-Aconitate	extracellular	1	11	4933.18	0	0	0	0	113.372	6035.76	n/a	n/a	n/a	n/a	n/a	n/a	n/a	n/a	n/a	n/a	n/a	n/a	n/a	n/a
cis-Aconitate	extracellular	2	11	3922.9	0	0	0	0	84.6497	5233.77	n/a	n/a	n/a	n/a	n/a	n/a	n/a	n/a	n/a	n/a	n/a	n/a	n/a	n/a
cis-Aconitate	extracellular	3	11	5679.77	0	0	0	0	118.948	6963.82	n/a	n/a	n/a	n/a	n/a	n/a	n/a	n/a	n/a	n/a	n/a	n/a	n/a	n/a
cis-Aconitate	extracellular	1	15	4881.87	0	0	0	0	121.373	5814.35	n/a	n/a	n/a	n/a	n/a	n/a	n/a	n/a	n/a	n/a	n/a	n/a	n/a	n/a
cis-Aconitate	extracellular	2	15	4183.81	0	0	0	0	121.421	5278.14	n/a	n/a	n/a	n/a	n/a	n/a	n/a	n/a	n/a	n/a	n/a	n/a	n/a	n/a
cis-Aconitate	extracellular	3	15	397.434	0	0	0	0	109.883	5150.91	n/a	n/a	n/a	n/a	n/a	n/a	n/a	n/a	n/a	n/a	n/a	n/a	n/a	n/a
cis-Aconitate	extracellular	1	18	4296.69	0	0	0	0	128.391	5574.2	n/a	n/a	n/a	n/a	n/a	n/a	n/a	n/a	n/a	n/a	n/a	n/a	n/a	n/a
cis-Aconitate	extracellular	2	18	4442.29	0	0	0	0	87.332	5589.95	n/a	n/a	n/a	n/a	n/a	n/a	n/a	n/a	n/a	n/a	n/a	n/a	n/a	n/a
cis-Aconitate	extracellular	3	18	4202.8	0	0	0	0	99.4897	5200.07	n/a	n/a	n/a	n/a	n/a	n/a	n/a	n/a	n/a	n/a	n/a	n/a	n/a	n/a
cis-Aconitate	extracellular	1	22	4743.18	0	0	0	0	109.619	609.051	n/a	n/a	n/a	n/a	n/a	n/a	n/a	n/a	n/a	n/a	n/a	n/a	n/a	n/a
cis-Aconitate	extracellular	2	22	399.915	0	0	0	0	118.666	5376.4	n/a	n/a	n/a	n/a	n/a	n/a	n/a	n/a	n/a	n/a	n/a	n/a	n/a	n/a
cis-Aconitate	extracellular	3	22	3715.47	0	0	0	0	126.816	4867.62	n/a	n/a	n/a	n/a	n/a	n/a	n/a	n/a	n/a	n/a	n/a	n/a	n/a	n/a
cis-Aconitate	extracellular	1	25	4466.24	0	0	0	0	118.882	5770.42	n/a	n/a	n/a	n/a	n/a	n/a	n/a	n/a	n/a	n/a	n/a	n/a	n/a	n/a
cis-Aconitate	extracellular	2	25	384.977	0	0	0	0	111.796	4988.8	n/a	n/a	n/a	n/a	n/a	n/a	n/a	n/a	n/a	n/a	n/a	n/a	n/a	n/a
cis-Aconitate	extracellular	3	25	3692.68	0	0	0	0	104.373	4893.45	n/a	n/a	n/a	n/a	n/a	n/a	n/a	n/a	n/a	n/a	n/a	n/a	n/a	n/a
cis-Aconitate	extracellular	1	29	3811.59	0	0	0	0	93.8228	4814.09	n/a	n/a	n/a	n/a	n/a	n/a	n/a	n/a	n/a	n/a	n/a	n/a	n/a	n/a
cis-Aconitate	extracellular	2	29	373.687	0	0	0	0	115.392	4853.12	n/a	n/a	n/a	n/a	n/a	n/a	n/a	n/a	n/a	n/a	n/a	n/a	n/a	n/a
cis-Aconitate	extracellular	3	29	2819.28	0	0	0	0	58.6573	3661.34	n/a	n/a	n/a	n/a	n/a	n/a	n/a	n/a	n/a	n/a	n/a	n/a	n/a	n/a
cis-Aconitate	extracellular	1	32	3720.85	0	0	0	0	10.2505	4882.78	n/a	n/a	n/a	n/a	n/a	n/a	n/a	n/a	n/a	n/a	n/a	n/a	n/a	n/a
cis-Aconitate	extracellular	2	32	3106.11	0	0	0	0	0.0730902	4202.83	n/a	n/a	n/a	n/a	n/a	n/a	n/a	n/a	n/a	n/a	n/a	n/a	n/a	n/a
cis-Aconitate	extracellular	3	32	300.632	0	0	0	0	87.7123	4091.35	n/a	n/a	n/a	n/a	n/a	n/a	n/a	n/a	n/a	n/a	n/a	n/a	n/a	n/a
Citrate	extracellular	1	1	6346.09	0	0	0	0	447.312	24098.3	n/a	n/a	n/a	n/a	n/a	n/a	n/a	n/a	n/a	n/a	n/a	n/a	n/a	n/a
Citrate	extracellular	2	1	6739.59	0	0	0	0	503.734	25810.1	n/a	n/a	n/a	n/a	n/a	n/a	n/a	n/a	n/a	n/a	n/a	n/a	n/a	n/a
Citrate	extracellular	3	1	7557.9	0	0	0	0	585.935	28661.1	n/a	n/a	n/a	n/a	n/a	n/a	n/a	n/a	n/a	n/a	n/a	n/a	n/a	n/a
Citrate	extracellular	1	4	3233.77	0	0	0	0	245.32	13748.2	n/a	n/a	n/a	n/a	n/a	n/a	n/a	n/a	n/a	n/a	n/a	n/a	n/a	n/a
Citrate	extracellular	2	4	2544.95	0	0	0	0	237.476	10258.6	n/a	n/a	n/a	n/a	n/a	n/a	n/a	n/a	n/a	n/a	n/a	n/a	n/a	n/a
Citrate	extracellular	3	4	681.461	334.63	0	0	0	611.607	28876.7	n/a	n/a	n/a	n/a	n/a	n/a	n/a	n/a	n/a	n/a	n/a	n/a	n/a	n/a
Citrate	extracellular	1	8	3104.34	0	0	0	0	249.286	13399.3	n/a	n/a	n/a	n/a	n/a	n/a	n/a	n/a	n/a	n/a	n/a	n/a	n/a	n/a
Citrate	extracellular	2	8	4477.57	0	0	0	0	371.672	18809.1	n/a	n/a	n/a	n/a	n/a	n/a	n/a	n/a	n/a	n/a	n/a	n/a	n/a	n/a
Citrate	extracellular	3	8	6739.01	0	0	0	0	62.7619	28260.7	n/a	n/a	n/a	n/a	n/a	n/a	n/a	n/a	n/a	n/a	n/a	n/a	n/a	n/a
Citrate	extracellular	1	11	3224.01	0	0	0	0	2.94004	14067.4	n/a	n/a	n/a	n/a	n/a	n/a	n/a	n/a	n/a	n/a	n/a	n/a	n/a	n/a
Citrate	extracellular	2	11	3324.13	0	0	0	0	282.901	13888.4	n/a	n/a	n/a	n/a	n/a	n/a	n/a	n/a	n/a	n/a	n/a	n/a	n/a	n/a
Citrate	extracellular	3	11	4819.22	0	0	0	0	432.657	20609.3	n/a	n/a	n/a	n/a	n/a	n/a	n/a	n/a	n/a	n/a	n/a	n/a	n/a	n/a
Citrate	extracellular	1	15	2674.67	0	0	0	0	237.366	10864.3	n/a	n/a	n/a	n/a	n/a	n/a	n/a	n/a	n/a	n/a	n/a	n/a	n/a	n/a
Citrate	extracellular	2	15	3692.92	0	0	0	0	316.563	14622.8	n/a	n/a	n/a	n/a	n/a	n/a	n/a	n/a	n/a	n/a	n/a	n/a	n/a	n/a
Citrate	extracellular	3	15	3980.56	0	0	0	0	353.252	16730.7	n/a	n/a	n/a	n/a	n/a	n/a	n/a	n/a	n/a	n/a	n/a	n/a	n/a	n/a
Citrate	extracellular	1	18	2838.98	0	0	0	0	228.343	1161.25	n/a	n/a	n/a	n/a	n/a	n/a	n/a	n/a	n/a	n/a	n/a	n/a	n/a	n/a
Citrate	extracellular	2	18	3848.24	0	0	0	0	342.877	15860.3	n/a	n/a	n/a	n/a	n/a	n/a	n/a	n/a	n/a	n/a	n/a	n/a	n/a	n/a
Citrate	extracellular	3	18	4047.19	0	0	0	0	356.95	17589.1	n/a	n/a	n/a	n/a	n/a	n/a	n/a	n/a	n/a	n/a	n/a	n/a	n/a	n/a
Citrate	extracellular	1	22	3936.92	0	0	0	0	345.097	16162.1	n/a	n/a	n/a	n/a	n/a	n/a	n/a	n/a	n/a	n/a	n/a	n/a	n/a	n/a
Citrate	extracellular	2	22	4227.01	0	0	0	0	374.372	17446.4	n/a	n/a	n/a	n/a	n/a	n/a	n/a	n/a	n/a	n/a	n/a	n/a	n/a	n/a
Citrate	extracellular	3	22	3855.63	0	0	0	0	355.099	16555.3	n/a	n/a	n/a	n/a	n/a	n/a	n/a	n/a	n/a	n/a	n/a	n/a	n/a	n/a
Citrate	extracellular	1	25	3158.36	0	0	0	0	267.07	13173.1	n/a	n/a	n/a	n/a	n/a	n/a	n/a	n/a	n/a	n/a	n/a	n/a	n/a	n/a
Citrate	extracellular	2	25	2494.27	0	0	0	0	207.103	10390	n/a	n/a	n/a	n/a	n/a	n/a	n/a	n/a	n/a	n/a	n/a	n/a	n/a	n/a
Citrate	extracellular	3	25	4327.27	0	0	0	0	387.178	18209.1	n/a	n/a	n/a	n/a	n/a	n/a	n/a	n/a	n/a	n/a	n/a	n/a	n/a	n/a
Citrate	extracellular	1	29	2193.57	0	0	0	0	198.589	9262.14	n/a	n/a	n/a	n/a	n/a	n/a	n/a	n/a	n/a	n/a	n/a	n/a	n/a	n/a
Citrate	extracellular	2	29	3463.98	0	0	0	0	349.057	15044.7	n/a	n/a	n/a	n/a	n/a	n/a	n/a	n/a	n/a	n/a	n/a	n/a	n/a	n/a
Citrate	extracellular	3	29	1967.45	0	0	0	0	167.815	8160.13	n/a	n/a	n/a	n/a	n/a	n/a	n/a	n/a	n/a	n/a	n/a	n/a	n/a	n/a
Citrate	extracellular	1	32	210.219	106.143	0	0	0	172.382	8498.83	n/a	n/a	n/a	n/a	n/a	n/a	n/a	n/a	n/a	n/a	n/a	n/a	n/a	n/a
Citrate	extracellular	2	32	2150	0	0	0	0	15.7386	8326.66	n/a	n/a	n/a	n/a	n/a	n/a	n/a	n/a	n/a	n/a	n/a	n/a	n/a	n/a
Citrate	extracellular	3	32	3639.99	0	0	0	0	315.322	14802.9	n/a	n/a	n/a	n/a	n/a	n/a	n/a	n/a	n/a	n/a	n/a	n/a	n/a	n/a
Citrate	intracellular	1	1	1519.9	0	110.722	0	0	281.863	5263.34	n/a	n/a	n/a	n/a	n/a	n/a	n/a	n/a	n/a	n/a	n/a	n/a	n/a	n/a
Citrate	intracellular	2	1	2217.17	0	51.908	0	0	331.361	8586.64	n/a	n/a	n/a	n/a	n/a	n/a	n/a	n/a	n/a	n/a	n/a	n/a	n/a	n/a
Citrate	intracellular	3	1	1756.99	0	91.5243	0	0	295.19	6482.53	n/a	n/a	n/a	n/a	n/a	n/a	n/a	n/a	n/a	n/a	n/a	n/a	n/a	n/a
Citrate	intracellular	1	4	1676.48	0	90.5875	0	0	284.683	5166.45	n/a	n/a	n/a	n/a	n/a	n/a	n/a	n/a	n/a	n/a	n/a	n/a	n/a	n/a
Citrate	intracellular	2	4	2201.8	0	81.6195	0	0	380.285	8033.48	n/a	n/a	n/a	n/a	n/a	n/a	n/a	n/a	n/a	n/a	n/a	n/a	n/a	n/a
Citrate	intracellular	3	4	1378.87	0	94.8585	0	0	224.18	3951.8	n/a	n/a	n/a	n/a	n/a	n/a	n/a	n/a	n/a	n/a	n/a	n/a	n/a	n/a
Citrate	intracellular	1	8	950.534	0	56.2257	0	0	133.663	2371.49	n/a	n/a	n/a	n/a	n/a	n/a	n/a	n/a	n/a	n/a	n/a	n/a	n/a	n/a
Citrate	intracellular	2	8	1079.88	0	36.6314	0	0	156.723	2648.72	n/a	n/a	n/a	n/a	n/a	n/a	n/a	n/a	n/a	n/a	n/a	n/a	n/a	n/a
Citrate	intracellular	3	8	960.436	0	72.3672	0	0	140.261	2751.41	n/a	n/a	n/a	n/a	n/a	n/a	n/a	n/a	n/a	n/a	n/a	n/a	n/a	n/a
Citrate	intracellular	1	11	1238.21	0	40.6066	0	0	190.012	3353.76	n/a	n/a	n/a	n/a	n/a	n/a	n/a	n/a	n/a	n/a	n/a	n/a	n/a	n/a
Citrate	intracellular	2	11	1149.52	0	54.5712	0	0	175.501	2860.6	n/a	n/a	n/a	n/a	n/a	n/a	n/a	n/a	n/a	n/a	n/a	n/a	n/a	n/a
Citrate	intracellular	3	11	851.694	0	53.2252	0	0	123.032	1997.9	n/a	n/a	n/a	n/a	n/a	n/a	n/a	n/a	n/a	n/a	n/a	n/a	n/a	n/a
Citrate	intracellular	1	15	635.405	0	30.9196	0	0	71.1107	1480.61	n/a	n/a	n/a	n/a	n/a	n/a	n/a	n/a	n/a	n/a	n/a	n/a	n/a	n/a
Citrate	intracellular	2	15	1154.61	0	41.4997	0	0	159.908	3596.21	n/a	n/a	n/a	n/a	n/a	n/a	n/a	n/a	n/a	n/a	n/a	n/a	n/a	n/a
Citrate	intracellular	3	15	1283.18	0	70.4279	0	0	211.341	4147.02	n/a	n/a	n/a	n/a	n/a	n/a	n/a	n/a	n/a	n/a	n/a	n/a	n/a	n/a
Citrate	intracellular	1	18	78.379	26.0162	33.7592	0	0	124.341	1802.28	n/a	n/a	n/a	n/a	n/a	n/a	n/a	n/a	n/a	n/a	n/a	n/a	n/a	n/a
Citrate	intracellular	2	18	1039.21	0	94.121	0	0	149.563	2680.09	n/a	n/a	n/a	n/a	n/a	n/a	n/a	n/a	n/a	n/a	n/a	n/a	n/a	n/a
Citrate	intracellular	3	18	746.181	0	60.4871	0	0	123.217	158.806	n/a	n/a	n/a	n/a	n/a	n/a	n/a	n/a	n/a	n/a	n/a	n/a	n/a	n/a
Citrate	intracellular	1	22	1527.47	0	58.3292	0	0	218.936	492.593	n/a	n/a	n/a	n/a	n/a	n/a	n/a	n/a	n/a	n/a	n/a	n/a	n/a	n/a
Citrate	intracellular	2	22	109.885	40.6285	69.9234	0	0	199.652	3501.54	n/a	n/a	n/a	n/a	n/a	n/a	n/a	n/a	n/a	n/a	n/a	n/a	n/a	n/a
Citrate	intracellular	3	22	1479.77	0	32.6429	0	0	238.881	4777.29	n/a	n/a	n/a	n/a	n/a	n/a	n/a	n/a	n/a	n/a	n/a	n/a	n/a	n/a
Citrate	intracellular	1	25	1128.96	0	49.0762	0	0	24.8448	3909.22	n/a	n/a	n/a	n/a	n/a	n/a	n/a	n/a	n/a	n/a	n/a	n/a	n/a	n/a
Citrate	intracellular	2	25	807.699	0	0	0	0	150.995	2687.64	n/a	n/a	n/a	n/a	n/a	n/a	n/a	n/a	n/a	n/a	n/a	n/a	n/a	n/a
Citrate	intracellular	3	25	1300.25	0	44.3116	0	0	171.924	4268.31	n/a	n/a	n/a	n/a	n/a	n/a	n/a	n/a	n/a	n/a	n/a	n/a	n/a	n/a
Citrate	intracellular	1	29	823.227	0	28.0544	0	0	118.56	2921.16	n/a	n/a	n/a	n/a	n/a	n/a	n/a	n/a	n/a	n/a	n/a	n/a	n/a	n/a
Citrate	intracellular	2	29	1200.54	0	28.32	0	0	20.9428	42.1828	n/a	n/a	n/a	n/a	n/a	n/a	n/a	n/a	n/a	n/a	n/a	n/a	n/a	n/a
Citrate	intracellular	3	29	1038.93	0	47.3069	0	0	157.55	3421.63	n/a	n/a	n/a	n/a	n/a	n/a	n/a	n/a	n/a	n/a	n/a	n/a	n/a	n/a
Citrate	intracellular	1	32	633.919	0	21.7901	0	0	100.51	2236.93	n/a	n/a	n/a	n/a	n/a	n/a	n/a	n/a	n/a	n/a	n/a	n/a	n/a	n/a
Citrate	intracellular	2	32	2261.25	0	42.4707	0	0	287.781	8734.01	n/a	n/a	n/a	n/a	n/a	n/a	n/a	n/a	n/a	n/a	n/a	n/a	n/a	n/a
Citrate	intracellular	3	32	2192.31	0	0	0	0	279.141	8531.34	n/a	n/a	n/a	n/a	n/a	n/a	n/a	n/a	n/a	n/a	n/a	n/a	n/a	n/a
Glutamate	extracellular	1	1	675.557	1493.92	48.3935	0	0	0	n/a	n/a	n/a	n/a	n/a	n/a	n/a	n/a	n/a	n/a	n/a	n/a	n/a	n/a	n/a
Glutamate	extracellular	2	1	739.299	1388.36	63.7028	0	0	0	n/a	n/a	n/a	n/a	n/a	n/a	n/a	n/a	n/a	n/a	n/a	n/a	n/a	n/a	n/a
Glutamate	extracellular	3	1	816.506	1423.55	46.1349	0	0	0	n/a	n/a	n/a	n/a	n/a	n/a	n/a	n/a	n/a	n/a	n/a	n/a	n/a	n/a	n/a
Glutamate	extracellular	1	4	118.921	1589.51	37.8417	0	0	0	n/a	n/a	n/a	n/a	n/a	n/a	n/a	n/a	n/a	n/a	n/a	n/a	n/a	n/a	n/a
Glutamate	extracellular	2	4	1117.13	1358.51	16.9496	0	0	0	n/a	n/a	n/a	n/a	n/a	n/a	n/a	n/a	n/a	n/a	n/a	n/a	n/a	n/a	n/a
Glutamate	extracellular	3	4	1704.11	1602.74	25.3917	0	0	0	n/a	n/a	n/a	n/a	n/a	n/a	n/a	n/a	n/a	n/a	n/a	n/a	n/a	n/a	n/a
Glutamate	extracellular	1	8	1744.38	58.3917	0	0	0	0	n/a	n/a	n/a	n/a	n/a	n/a	n/a	n/a	n/a	n/a	n/a	n/a	n/a	n/a	n/a
Glutamate	extracellular	2	8	2072.56	57.0194	109.114	0	0	0	n/a	n/a	n/a	n/a	n/a	n/a	n/a	n/a	n/a	n/a	n/a	n/a	n/a	n/a	n/a
Glutamate	extracellular	3	8	2317.12	1579.08	20.7599	0	0	0	n/a	n/a	n/a	n/a	n/a	n/a	n/a	n/a	n/a	n/a	n/a	n/a	n/a	n/a	n/a
Glutamate	extracellular	1	11	2317.79	1566.52	36.5027	0	0	0	n/a	n/a	n/a	n/a	n/a	n/a	n/a	n/a	n/a	n/a	n/a	n/a	n/a	n/a	n/a
Glutamate	extracellular	2	11	2280.48	1641.4	55.9689	0	0	0	n/a	n/a	n/a	n/a	n/a	n/a	n/a	n/a	n/a	n/a	n/a	n/a	n/a	n/a	n/a
Glutamate	extracellular	3	11	2199.22	1659.72	100.978	0	0	0	n/a	n/a	n/a	n/a	n/a	n/a	n/a	n/a	n/a	n/a	n/a	n/a	n/a	n/a	n/a
Glutamate	extracellular	1	15	247.631	151.784	180.355	0	0	0	n/a	n/a	n/a	n/a	n/a	n/a	n/a	n/a	n/a	n/a	n/a	n/a	n/a	n/a	n/a
Glutamate	extracellular	2	15	2672.97	1522.61	84.0519	0	0	0	n/a	n/a	n/a	n/a	n/a	n/a	n/a	n/a	n/a	n/a	n/a	n/a	n/a	n/a	n/a
Glutamate	extracellular	3	15	2302.06	1603.49	53.005	0	0	0	n/a	n/a	n/a	n/a	n/a	n/a	n/a	n/a	n/a	n/a	n/a	n/a	n/a	n/a	n/a
Glutamate	extracellular	1	18	2723.24	22.1392	144.859	0	0	0	n/a	n/a	n/a	n/a	n/a	n/a	n/a	n/a	n/a	n/a	n/a	n/a	n/a	n/a	n/a
Glutamate	extracellular	2	18	3272.32	1688.35	77.231	0	0	0	n/a	n/a	n/a	n/a	n/a	n/a	n/a	n/a	n/a	n/a	n/a	n/a	n/a	n/a	n/a
Glutamate	extracellular	3	18	2548.34	31.5082	171.961	0	0	0	n/a	n/a	n/a	n/a	n/a	n/a	n/a	n/a	n/a	n/a	n/a	n/a	n/a	n/a	n/a
Glutamate	extracellular	1	22	3206.71	1774.18	69.4422	0	0	0	n/a	n/a	n/a	n/a	n/a	n/a	n/a	n/a	n/a	n/a	n/a	n/a	n/a	n/a	n/a
Glutamate	extracellular	2	22	3381.53	1678.3	0	0	0	0	n/a	n/a	n/a	n/a	n/a	n/a	n/a	n/a	n/a	n/a	n/a	n/a	n/a	n/a	n/a
Glutamate	extracellular	3	22	3256.87	1692.67	35.644	0	0	0	n/a	n/a	n/a	n/a	n/a	n/a	n/a	n/a	n/a	n/a	n/a	n/a	n/a	n/a	n/a
Glutamate	extracellular	1	25	3145.05	3.06369	181.99	0	0	0	n/a	n/a	n/a	n/a	n/a	n/a	n/a	n/a	n/a	n/a	n/a	n/a	n/a	n/a	n/a
Glutamate	extracellular	2	25	3112.32	1640.92	90.2338	0	0	0	n/a	n/a	n/a	n/a	n/a	n/a	n/a	n/a	n/a	n/a	n/a	n/a	n/a	n/a	n/a
Glutamate	extracellular	3	25	2992.8	1839.01	67.5128	0	0	0	n/a	n/a	n/a	n/a	n/a	n/a	n/a	n/a	n/a	n/a	n/a	n/a	n/a	n/a	n/a
Glutamate	extracellular	1	29	3738.74	1687.42	101.825	0	0	0	n/a	n/a	n/a	n/a	n/a	n/a	n/a	n/a	n/a	n/a	n/a	n/a	n/a	n/a	n/a
Glutamate	extracellular	2	29	3878.75	1765.59	66.6466	0	0	0	n/a	n/a	n/a	n/a	n/a	n/a	n/a	n/a	n/a	n/a	n/a	n/a	n/a	n/a	n/a
Glutamate	extracellular	3	29	3349.62	1687.9	54.7933	0	0	0	n/a	n/a	n/a	n/a	n/a	n/a	n/a	n/a	n/a	n/a	n/a	n/a	n/a	n/a	n/a
Glutamate	extracellular	1	32	3318.47	1648.77	87.0861	0	0	0	n/a	n/a	n/a	n/a	n/a	n/a	n/a	n/a	n/a	n/a	n/a	n/a	n/a	n/a	n/a
Glutamate	extracellular	2	32	3210.27	1669.44	70.6408	0	0	0	n/a	n/a	n/a	n/a	n/a	n/a	n/a	n/a	n/a	n/a	n/a	n/a	n/a	n/a	n/a
Glutamate	extracellular	3	32	3885.61	2021.59	72.4131	0	0	0	n/a	n/a	n/a	n/a	n/a	n/a	n/a	n/a	n/a	n/a	n/a	n/a	n/a	n/a	n/a
Glutamate	intracellular	1	1	64121.1	2745.48	0	0	0	2401.38	n/a	n/a	n/a	n/a	n/a	n/a	n/a	n/a	n/a	n/a	n/a	n/a	n/a	n/a	n/a
Glutamate	intracellular	2	1	66060.1	2346.28	0	0	0	2794.57	n/a	n/a	n/a	n/a	n/a	n/a	n/a	n/a	n/a	n/a	n/a	n/a	n/a	n/a	n/a
Glutamate	intracellular	3	1	42556.3	1600.08	0	0	0	2095.59	n/a	n/a	n/a	n/a	n/a	n/a	n/a	n/a	n/a	n/a	n/a	n/a	n/a	n/a	n/a
Glutamate	intracellular	1	4	38756.5	1553.2	0	0	0	2197.31	n/a	n/a	n/a	n/a	n/a	n/a	n/a	n/a	n/a	n/a	n/a	n/a	n/a	n/a	n/a
Glutamate	intracellular	2	4	33356.2	1693.59	0	0	0	2276.18	n/a	n/a	n/a	n/a	n/a	n/a	n/a	n/a	n/a	n/a	n/a	n/a	n/a	n/a	n/a
Glutamate	intracellular	3	4	41555.2	2116.2	0	0	0	2473.6	n/a	n/a	n/a	n/a	n/a	n/a	n/a	n/a	n/a	n/a	n/a	n/a	n/a	n/a	n/a
Glutamate	intracellular	1	8	35132.8	1545.99	0	0	0	3129.19	n/a	n/a	n/a	n/a	n/a	n/a	n/a	n/a	n/a	n/a	n/a	n/a	n/a	n/a	n/a
Glutamate	intracellular	2	8	36469.8	1553.71	0	0	0	2905.51	n/a	n/a	n/a	n/a	n/a	n/a	n/a	n/a	n/a	n/a	n/a	n/a	n/a	n/a	n/a
Glutamate	intracellular	3	8	34641.7	1535.89	0	0	0	1970.38	n/a	n/a	n/a	n/a	n/a	n/a	n/a	n/a	n/a	n/a	n/a	n/a	n/a	n/a	n/a
Glutamate	intracellular	1	11	25830.9	1373.89	0	0	0	1357.18	n/a	n/a	n/a	n/a	n/a	n/a	n/a	n/a	n/a	n/a	n/a	n/a	n/a	n/a	n/a
Glutamate	intracellular	2	11	72958	3241.89	0	0	0	2494.13	n/a	n/a	n/a	n/a	n/a	n/a	n/a	n/a	n/a	n/a	n/a	n/a	n/a	n/a	n/a
Glutamate	intracellular	3	11	52639.5	2250.49	0	0	0	1989	n/a	n/a	n/a	n/a	n/a	n/a	n/a	n/a	n/a	n/a	n/a	n/a	n/a	n/a	n/a
Glutamate	intracellular	1	15	42005.1	1811.14	0	0	0	1793.75	n/a	n/a	n/a	n/a	n/a	n/a	n/a	n/a	n/a	n/a	n/a	n/a	n/a	n/a	n/a
Glutamate	intracellular	2	15	39876.5	1767.68	0	0	0	2005.76	n/a	n/a	n/a	n/a	n/a	n/a	n/a	n/a	n/a	n/a	n/a	n/a	n/a	n/a	n/a
Glutamate	intracellular	3	15	40001.6	2071	0	0	0	3429.39	n/a	n/a	n/a	n/a	n/a	n/a	n/a	n/a	n/a	n/a	n/a	n/a	n/a	n/a	n/a
Glutamate	intracellular	1	18	36076.5	1313.79	0	0	0	2299.72	n/a	n/a	n/a	n/a	n/a	n/a	n/a	n/a	n/a	n/a	n/a	n/a	n/a	n/a	n/a
Glutamate	intracellular	2	18	31868.3	1492.22	0	0	0	2748.44	n/a	n/a	n/a	n/a	n/a	n/a	n/a	n/a	n/a	n/a	n/a	n/a	n/a	n/a	n/a
Glutamate	intracellular	3	18	32005.5	1253	0	0	0	1999.59	n/a	n/a	n/a	n/a	n/a	n/a	n/a	n/a	n/a	n/a	n/a	n/a	n/a	n/a	n/a
Glutamate	intracellular	1	22	30059.8	1346.19	0	0	0	2147.99	n/a	n/a	n/a	n/a	n/a	n/a	n/a	n/a	n/a	n/a	n/a	n/a	n/a	n/a	n/a
Glutamate	intracellular	2	22	33468.9	1630.19	0	0	0	2718.89	n/a	n/a	n/a	n/a	n/a	n/a	n/a	n/a	n/a	n/a	n/a	n/a	n/a	n/a	n/a
Glutamate	intracellular	3	22	80642.4	3491.19	0	0	0	3283.38	n/a	n/a	n/a	n/a	n/a	n/a	n/a	n/a	n/a	n/a	n/a	n/a	n/a	n/a	n/a
Glutamate	intracellular	1	25	56991.2	2397.62	0	0	0	2359.21	n/a	n/a	n/a	n/a	n/a	n/a	n/a	n/a	n/a	n/a	n/a	n/a	n/a	n/a	n/a
Glutamate	intracellular	2	25	43541.3	1776.91	0	0	0	2421.8	n/a	n/a	n/a	n/a	n/a	n/a	n/a	n/a	n/a	n/a	n/a	n/a	n/a	n/a	n/a
Glutamate	intracellular	3	25	43720.2	1837.12	0	0	0	2155.72	n/a	n/a	n/a	n/a	n/a	n/a	n/a	n/a	n/a	n/a	n/a	n/a	n/a	n/a	n/a
Glutamate	intracellular	1	29	43039.1	1679.9	0	0	0	2989.97	n/a	n/a	n/a	n/a	n/a	n/a	n/a	n/a	n/a	n/a	n/a	n/a	n/a	n/a	n/a
Glutamate	intracellular	2	29	29796.4	1109.33	0	0	0	1775.26	n/a	n/a	n/a	n/a	n/a	n/a	n/a	n/a	n/a	n/a	n/a	n/a	n/a	n/a	n/a
Glutamate	intracellular	3	29	36794.2	1515.81	0	0	0	2639	n/a	n/a	n/a	n/a	n/a	n/a	n/a	n/a	n/a	n/a	n/a	n/a	n/a	n/a	n/a
Glutamate	intracellular	1	32	34930.4	1342.08	0	0	0	2928.55	n/a	n/a	n/a	n/a	n/a	n/a	n/a	n/a	n/a	n/a	n/a	n/a	n/a	n/a	n/a
Glutamate	intracellular	2	32	31636	1331.8	0	0	0	2324.19	n/a	n/a	n/a	n/a	n/a	n/a	n/a	n/a	n/a	n/a	n/a	n/a	n/a	n/a	n/a
Glutamate	intracellular	3	32	36766.2	1556.71	0	0	0	3081.12	n/a	n/a	n/a	n/a	n/a	n/a	n/a	n/a	n/a	n/a	n/a	n/a	n/a	n/a	n/a
Glutamine	extracellular	1	1	716.242	284.131	0	0	0	18.3471	n/a	n/a	n/a	n/a	n/a	n/a	n/a	n/a	n/a	n/a	n/a	n/a	n/a	n/a	n/a
Glutamine	extracellular	2	1	5857.63	0	0	0	0	13.8567	n/a	n/a	n/a	n/a	n/a	n/a	n/a	n/a	n/a	n/a	n/a	n/a	n/a	n/a	n/a
Glutamine	extracellular	3	1	6207.65	0	0	0	0	16.0572	n/a	n/a	n/a	n/a	n/a	n/a	n/a	n/a	n/a	n/a	n/a	n/a	n/a	n/a	n/a
Glutamine	extracellular	1	4	937.769	355.049	23.5899	0	0	2.1889	n/a	n/a	n/a	n/a	n/a	n/a	n/a	n/a	n/a	n/a	n/a	n/a	n/a	n/a	n/a
Glutamine	extracellular	2	4	7266.27	0	0	0	0	20.9873	n/a	n/a	n/a	n/a	n/a	n/a	n/a	n/a	n/a	n/a	n/a	n/a	n/a	n/a	n/a
Glutamine	extracellular	3	4	8471.46	0	0	0	0	26.258	n/a	n/a	n/a	n/a	n/a	n/a	n/a	n/a	n/a	n/a	n/a	n/a	n/a	n/a	n/a
Glutamine	extracellular	1	8	10450.9	0	0	0	0	39.6542	n/a	n/a	n/a	n/a	n/a	n/a	n/a	n/a	n/a	n/a	n/a	n/a	n/a	n/a	n/a
Glutamine	extracellular	2	8	9461.62	0	0	0	0	26.9475	n/a	n/a	n/a	n/a	n/a	n/a	n/a	n/a	n/a	n/a	n/a	n/a	n/a	n/a	n/a
Glutamine	extracellular	3	8	9313.21	0	0	0	0	26.4312	n/a	n/a	n/a	n/a	n/a	n/a	n/a	n/a	n/a	n/a	n/a	n/a	n/a	n/a	n/a
Glutamine	extracellular	1	11	10943.8	0	0	0	0	34.1413	n/a	n/a	n/a	n/a	n/a	n/a	n/a	n/a	n/a	n/a	n/a	n/a	n/a	n/a	n/a
Glutamine	extracellular	2	11	1013.63	408.042	32.08	0	0	28.7	n/a	n/a	n/a	n/a	n/a	n/a	n/a	n/a	n/a	n/a	n/a	n/a	n/a	n/a	n/a
Glutamine	extracellular	3	11	10961.1	0	0	0	0	34.6367	n/a	n/a	n/a	n/a	n/a	n/a	n/a	n/a	n/a	n/a	n/a	n/a	n/a	n/a	n/a
Glutamine	extracellular	1	15	997.348	405.293	25.1692	0	0	32.9844	n/a	n/a	n/a	n/a	n/a	n/a	n/a	n/a	n/a	n/a	n/a	n/a	n/a	n/a	n/a
Glutamine	extracellular	2	15	9454.36	0	0	0	0	27.4974	n/a	n/a	n/a	n/a	n/a	n/a	n/a	n/a	n/a	n/a	n/a	n/a	n/a	n/a	n/a
Glutamine	extracellular	3	15	9478.69	0	0	0	0	27.2821	n/a	n/a	n/a	n/a	n/a	n/a	n/a	n/a	n/a	n/a	n/a	n/a	n/a	n/a	n/a
Glutamine	extracellular	1	18	9588.57	0	0	0	0	31.6505	n/a	n/a	n/a	n/a	n/a	n/a	n/a	n/a	n/a	n/a	n/a	n/a	n/a	n/a	n/a
Glutamine	extracellular	2	18	9316.71	0	0	0	0	27.2845	n/a	n/a	n/a	n/a	n/a	n/a	n/a	n/a	n/a	n/a	n/a	n/a	n/a	n/a	n/a
Glutamine	extracellular	3	18	8532.63	0	0	0	0	26.9627	n/a	n/a	n/a	n/a	n/a	n/a	n/a	n/a	n/a	n/a	n/a	n/a	n/a	n/a	n/a
Glutamine	extracellular	1	22	10389.2	0	0	0	0	29.1715	n/a	n/a	n/a	n/a	n/a	n/a	n/a	n/a	n/a	n/a	n/a	n/a	n/a	n/a	n/a
Glutamine	extracellular	2	22	9448.52	0	0	0	0	21.3071	n/a	n/a	n/a	n/a	n/a	n/a	n/a	n/a	n/a	n/a	n/a	n/a	n/a	n/a	n/a
Glutamine	extracellular	3	22	8827.99	0	0	0	0	17.6914	n/a	n/a	n/a	n/a	n/a	n/a	n/a	n/a	n/a	n/a	n/a	n/a	n/a	n/a	n/a
Glutamine	extracellular	1	25	9452.88	0	0	0	0	25.1167	n/a	n/a	n/a	n/a	n/a	n/a	n/a	n/a	n/a	n/a	n/a	n/a	n/a	n/a	n/a
Glutamine	extracellular	2	25	9391.87	0	0	0	0	28.5438	n/a	n/a	n/a	n/a	n/a	n/a	n/a	n/a	n/a	n/a	n/a	n/a	n/a	n/a	n/a
Glutamine	extracellular	3	25	8392.46	0	0	0	0	2.5185	n/a	n/a	n/a	n/a	n/a	n/a	n/a	n/a	n/a	n/a	n/a	n/a	n/a	n/a	n/a
Glutamine	extracellular	1	29	9493.88	0	0	0	0	20.1698	n/a	n/a	n/a	n/a	n/a	n/a	n/a	n/a	n/a	n/a	n/a	n/a	n/a	n/a	n/a
Glutamine	extracellular	2	29	8992.96	0	0	0	0	15.3141	n/a	n/a	n/a	n/a	n/a	n/a	n/a	n/a	n/a	n/a	n/a	n/a	n/a	n/a	n/a
Glutamine	extracellular	3	29	7807.31	0	0	0	0	19.5672	n/a	n/a	n/a	n/a	n/a	n/a	n/a	n/a	n/a	n/a	n/a	n/a	n/a	n/a	n/a
Glutamine	extracellular	1	32	9186.45	0	0	0	0	20.4393	n/a	n/a	n/a	n/a	n/a	n/a	n/a	n/a	n/a	n/a	n/a	n/a	n/a	n/a	n/a
Glutamine	extracellular	2	32	8457.91	0	0	0	0	20.6878	n/a	n/a	n/a	n/a	n/a	n/a	n/a	n/a	n/a	n/a	n/a	n/a	n/a	n/a	n/a
Glutamine	extracellular	3	32	7662.04	0	0	0	0	26.217	n/a	n/a	n/a	n/a	n/a	n/a	n/a	n/a	n/a	n/a	n/a	n/a	n/a	n/a	n/a
IMP	intracellular	1	1	8907.94	5585.63	98.1089	0	0	0	0	7264.01	0	92.4024	0	n/a	n/a	n/a	n/a	n/a	n/a	n/a	n/a	n/a	n/a
IMP	intracellular	2	1	133984	0	0	0	0	0	0	7020.83	257.152	32.4973	0	n/a	n/a	n/a	n/a	n/a	n/a	n/a	n/a	n/a	n/a
IMP	intracellular	3	1	103362	0	0	0	0	0	0	7252.71	315.383	119.935	0	n/a	n/a	n/a	n/a	n/a	n/a	n/a	n/a	n/a	n/a
IMP	intracellular	1	4	64450.1	0	0	0	0	0	0	6007.29	256.111	36.0819	0	n/a	n/a	n/a	n/a	n/a	n/a	n/a	n/a	n/a	n/a
IMP	intracellular	2	4	119698	0	0	0	0	0	0	5121.14	237.611	0	0	n/a	n/a	n/a	n/a	n/a	n/a	n/a	n/a	n/a	n/a
IMP	intracellular	3	4	68339.8	0	0	0	0	0	0	4841.85	160.637	8.80204	0	n/a	n/a	n/a	n/a	n/a	n/a	n/a	n/a	n/a	n/a
IMP	intracellular	1	8	73377.6	0	0	0	0	0	0	5364.35	0	18.1148	0	n/a	n/a	n/a	n/a	n/a	n/a	n/a	n/a	n/a	n/a
IMP	intracellular	2	8	88090.2	0	0	0	0	0	0	5916.6	251.67	0	0	n/a	n/a	n/a	n/a	n/a	n/a	n/a	n/a	n/a	n/a
IMP	intracellular	3	8	55659.9	0	0	0	0	0	0	5243.38	246.567	33.6506	0	n/a	n/a	n/a	n/a	n/a	n/a	n/a	n/a	n/a	n/a
IMP	intracellular	1	11	64563.7	0	0	0	0	0	0	2854.4	93.8416	0	0	n/a	n/a	n/a	n/a	n/a	n/a	n/a	n/a	n/a	n/a
IMP	intracellular	2	11	47563.8	0	0	0	0	0	0	3055.43	135.515	0	0	n/a	n/a	n/a	n/a	n/a	n/a	n/a	n/a	n/a	n/a
IMP	intracellular	3	11	43762.6	0	0	0	0	0	0	3449.97	185.921	30.8287	0	n/a	n/a	n/a	n/a	n/a	n/a	n/a	n/a	n/a	n/a
IMP	intracellular	1	15	52079	0	0	0	0	0	0	4294.58	197.55	33.3967	0	n/a	n/a	n/a	n/a	n/a	n/a	n/a	n/a	n/a	n/a
IMP	intracellular	2	15	124098	0	0	0	0	0	0	3998.96	179.671	61.6015	0	n/a	n/a	n/a	n/a	n/a	n/a	n/a	n/a	n/a	n/a
IMP	intracellular	3	15	108070	0	0	0	0	0	0	2882.55	144.461	26.6697	0	n/a	n/a	n/a	n/a	n/a	n/a	n/a	n/a	n/a	n/a
IMP	intracellular	1	18	83482.3	0	0	0	0	0	0	3831.28	198.653	0	0	n/a	n/a	n/a	n/a	n/a	n/a	n/a	n/a	n/a	n/a
IMP	intracellular	2	18	86042	0	0	0	0	0	0	3128.28	0	55.3204	0	n/a	n/a	n/a	n/a	n/a	n/a	n/a	n/a	n/a	n/a
IMP	intracellular	3	18	22233	0	0	0	0	0	0	472.476	28.876	2.72844	0	n/a	n/a	n/a	n/a	n/a	n/a	n/a	n/a	n/a	n/a
IMP	intracellular	1	22	122825	0	0	0	0	0	0	2938.68	144.794	0	0	n/a	n/a	n/a	n/a	n/a	n/a	n/a	n/a	n/a	n/a
IMP	intracellular	2	22	111916	0	0	0	0	0	0	3338.72	152.337	0	0	n/a	n/a	n/a	n/a	n/a	n/a	n/a	n/a	n/a	n/a
IMP	intracellular	3	22	92891.2	0	0	0	0	0	0	2520.67	134.729	5.73314	0	n/a	n/a	n/a	n/a	n/a	n/a	n/a	n/a	n/a	n/a
IMP	intracellular	1	25	131903	0	0	0	0	0	0	3729.85	146.642	0	0	n/a	n/a	n/a	n/a	n/a	n/a	n/a	n/a	n/a	n/a
IMP	intracellular	2	25	79271.2	0	0	0	0	0	0	3858.74	194.145	0	0	n/a	n/a	n/a	n/a	n/a	n/a	n/a	n/a	n/a	n/a
IMP	intracellular	3	25	96620.9	0	0	0	0	0	0	3565.1	154.524	0	0	n/a	n/a	n/a	n/a	n/a	n/a	n/a	n/a	n/a	n/a
IMP	intracellular	1	29	72804	0	0	0	0	0	0	3238.29	146.329	24.3882	0	n/a	n/a	n/a	n/a	n/a	n/a	n/a	n/a	n/a	n/a
IMP	intracellular	2	29	89524.4	0	0	0	0	0	0	3159.68	111.354	0	0	n/a	n/a	n/a	n/a	n/a	n/a	n/a	n/a	n/a	n/a
IMP	intracellular	3	29	50953.9	0	0	0	0	0	0	2539.33	92.2223	32.1706	0	n/a	n/a	n/a	n/a	n/a	n/a	n/a	n/a	n/a	n/a
IMP	intracellular	1	32	48574.4	0	0	0	0	0	0	3765.59	152.347	40.976	0	n/a	n/a	n/a	n/a	n/a	n/a	n/a	n/a	n/a	n/a
IMP	intracellular	2	32	149003	0	0	0	0	0	0	2458.62	113.685	4.54739	0	n/a	n/a	n/a	n/a	n/a	n/a	n/a	n/a	n/a	n/a
IMP	intracellular	3	32	12754.2	8577.67	176.093	0	0	0	0	2715.2	111.063	21.4332	0	n/a	n/a	n/a	n/a	n/a	n/a	n/a	n/a	n/a	n/a
Lactate	intracellular	1	1	1911.79	15.1155	0.5784	0.52056	n/a	n/a	n/a	n/a	n/a	n/a	n/a	n/a	n/a	n/a	n/a	n/a	n/a	n/a	n/a	n/a	n/a
Lactate	intracellular	2	1	1933.19	14.2788	0	0.52596	n/a	n/a	n/a	n/a	n/a	n/a	n/a	n/a	n/a	n/a	n/a	n/a	n/a	n/a	n/a	n/a	n/a
Lactate	intracellular	3	1	2028.09	32.5226	0	0.39159	n/a	n/a	n/a	n/a	n/a	n/a	n/a	n/a	n/a	n/a	n/a	n/a	n/a	n/a	n/a	n/a	n/a
Lactate	intracellular	1	4	2498.18	4.33538	0	3.48334	n/a	n/a	n/a	n/a	n/a	n/a	n/a	n/a	n/a	n/a	n/a	n/a	n/a	n/a	n/a	n/a	n/a
Lactate	intracellular	2	4	2734.83	16.8055	0	3.3611	n/a	n/a	n/a	n/a	n/a	n/a	n/a	n/a	n/a	n/a	n/a	n/a	n/a	n/a	n/a	n/a	n/a
Lactate	intracellular	3	4	2428.57	17.0206	0	3.4286	n/a	n/a	n/a	n/a	n/a	n/a	n/a	n/a	n/a	n/a	n/a	n/a	n/a	n/a	n/a	n/a	n/a
Lactate	intracellular	1	8	2924.93	0.1172	0.4981	4.4243	n/a	n/a	n/a	n/a	n/a	n/a	n/a	n/a	n/a	n/a	n/a	n/a	n/a	n/a	n/a	n/a	n/a
Lactate	intracellular	2	8	3015.38	6.23356	0	4.3877	n/a	n/a	n/a	n/a	n/a	n/a	n/a	n/a	n/a	n/a	n/a	n/a	n/a	n/a	n/a	n/a	n/a
Lactate	intracellular	3	8	2891.21	11.4206	0	3.37096	n/a	n/a	n/a	n/a	n/a	n/a	n/a	n/a	n/a	n/a	n/a	n/a	n/a	n/a	n/a	n/a	n/a
Lactate	intracellular	1	11	3054.58	0	0	5.4162	n/a	n/a	n/a	n/a	n/a	n/a	n/a	n/a	n/a	n/a	n/a	n/a	n/a	n/a	n/a	n/a	n/a
Lactate	intracellular	2	11	2941.58	0	0	4.419	n/a	n/a	n/a	n/a	n/a	n/a	n/a	n/a	n/a	n/a	n/a	n/a	n/a	n/a	n/a	n/a	n/a
Lactate	intracellular	3	11	2785.38	7.9857	5.29578	3.33438	n/a	n/a	n/a	n/a	n/a	n/a	n/a	n/a	n/a	n/a	n/a	n/a	n/a	n/a	n/a	n/a	n/a
Lactate	intracellular	1	15	3353.92	4.0416	4.78256	5.28776	n/a	n/a	n/a	n/a	n/a	n/a	n/a	n/a	n/a	n/a	n/a	n/a	n/a	n/a	n/a	n/a	n/a
Lactate	intracellular	2	15	3120.88	6.76512	0	4.35348	n/a	n/a	n/a	n/a	n/a	n/a	n/a	n/a	n/a	n/a	n/a	n/a	n/a	n/a	n/a	n/a	n/a
Lactate	intracellular	3	15	3109.58	3.05466	0	4.39497	n/a	n/a	n/a	n/a	n/a	n/a	n/a	n/a	n/a	n/a	n/a	n/a	n/a	n/a	n/a	n/a	n/a
Lactate	intracellular	1	18	3280.38	0.26288	0	5.35618	n/a	n/a	n/a	n/a	n/a	n/a	n/a	n/a	n/a	n/a	n/a	n/a	n/a	n/a	n/a	n/a	n/a
Lactate	intracellular	2	18	3251.33	1.3028	0	4.36438	n/a	n/a	n/a	n/a	n/a	n/a	n/a	n/a	n/a	n/a	n/a	n/a	n/a	n/a	n/a	n/a	n/a
Lactate	intracellular	3	18	3134.43	0	4.2417	3.33052	n/a	n/a	n/a	n/a	n/a	n/a	n/a	n/a	n/a	n/a	n/a	n/a	n/a	n/a	n/a	n/a	n/a
Lactate	intracellular	1	22	3372.67	0.30438	4.76862	4.29514	n/a	n/a	n/a	n/a	n/a	n/a	n/a	n/a	n/a	n/a	n/a	n/a	n/a	n/a	n/a	n/a	n/a
Lactate	intracellular	2	22	3215.45	5.6455	1.58074	3.32278	n/a	n/a	n/a	n/a	n/a	n/a	n/a	n/a	n/a	n/a	n/a	n/a	n/a	n/a	n/a	n/a	n/a
Lactate	intracellular	3	22	3330.73	0	2.96993	3.30363	n/a	n/a	n/a	n/a	n/a	n/a	n/a	n/a	n/a	n/a	n/a	n/a	n/a	n/a	n/a	n/a	n/a
Lactate	intracellular	1	25	3350.86	0	1.84635	4.33053	n/a	n/a	n/a	n/a	n/a	n/a	n/a	n/a	n/a	n/a	n/a	n/a	n/a	n/a	n/a	n/a	n/a
Lactate	intracellular	2	25	3221.97	0	7.7616	4.26888	n/a	n/a	n/a	n/a	n/a	n/a	n/a	n/a	n/a	n/a	n/a	n/a	n/a	n/a	n/a	n/a	n/a
Lactate	intracellular	3	25	3211.31	4.7656	1.61	2.3184	n/a	n/a	n/a	n/a	n/a	n/a	n/a	n/a	n/a	n/a	n/a	n/a	n/a	n/a	n/a	n/a	n/a
Lactate	intracellular	1	29	2336.58	11.9615	0	1.457	n/a	n/a	n/a	n/a	n/a	n/a	n/a	n/a	n/a	n/a	n/a	n/a	n/a	n/a	n/a	n/a	n/a
Lactate	intracellular	2	29	2061.36	19.1868	0	0.45782	n/a	n/a	n/a	n/a	n/a	n/a	n/a	n/a	n/a	n/a	n/a	n/a	n/a	n/a	n/a	n/a	n/a
Lactate	intracellular	3	29	2046.23	3.198	0	0.574	n/a	n/a	n/a	n/a	n/a	n/a	n/a	n/a	n/a	n/a	n/a	n/a	n/a	n/a	n/a	n/a	n/a
Lactate	intracellular	1	32	2546.95	3.55006	0	3.47344	n/a	n/a	n/a	n/a	n/a	n/a	n/a	n/a	n/a	n/a	n/a	n/a	n/a	n/a	n/a	n/a	n/a
Lactate	intracellular	2	32	2446.42	8.1048	0	1.4736	n/a	n/a	n/a	n/a	n/a	n/a	n/a	n/a	n/a	n/a	n/a	n/a	n/a	n/a	n/a	n/a	n/a
Lactate	intracellular	3	32	2476.52	3.99763	0	2.483	n/a	n/a	n/a	n/a	n/a	n/a	n/a	n/a	n/a	n/a	n/a	n/a	n/a	n/a	n/a	n/a	n/a
Malate	extracellular	1	1	6617.96	0	0	0	1306.03	n/a	n/a	n/a	n/a	n/a	n/a	n/a	n/a	n/a	n/a	n/a	n/a	n/a	n/a	n/a	n/a
Malate	extracellular	2	1	4894.54	0	0	0	988.673	n/a	n/a	n/a	n/a	n/a	n/a	n/a	n/a	n/a	n/a	n/a	n/a	n/a	n/a	n/a	n/a
Malate	extracellular	3	1	515.847	29.4126	0	0	1086.96	n/a	n/a	n/a	n/a	n/a	n/a	n/a	n/a	n/a	n/a	n/a	n/a	n/a	n/a	n/a	n/a
Malate	extracellular	1	4	9332.18	0	0	0	141.109	n/a	n/a	n/a	n/a	n/a	n/a	n/a	n/a	n/a	n/a	n/a	n/a	n/a	n/a	n/a	n/a
Malate	extracellular	2	4	7714.16	0	0	0	1775.28	n/a	n/a	n/a	n/a	n/a	n/a	n/a	n/a	n/a	n/a	n/a	n/a	n/a	n/a	n/a	n/a
Malate	extracellular	3	4	7300.38	0	0	0	1578.49	n/a	n/a	n/a	n/a	n/a	n/a	n/a	n/a	n/a	n/a	n/a	n/a	n/a	n/a	n/a	n/a
Malate	extracellular	1	8	12437.5	0	0	0	292.666	n/a	n/a	n/a	n/a	n/a	n/a	n/a	n/a	n/a	n/a	n/a	n/a	n/a	n/a	n/a	n/a
Malate	extracellular	2	8	10803.4	0	0	0	272.465	n/a	n/a	n/a	n/a	n/a	n/a	n/a	n/a	n/a	n/a	n/a	n/a	n/a	n/a	n/a	n/a
Malate	extracellular	3	8	10798	0	0	0	2548.01	n/a	n/a	n/a	n/a	n/a	n/a	n/a	n/a	n/a	n/a	n/a	n/a	n/a	n/a	n/a	n/a
Malate	extracellular	1	11	14321.8	0	0	0	3596.35	n/a	n/a	n/a	n/a	n/a	n/a	n/a	n/a	n/a	n/a	n/a	n/a	n/a	n/a	n/a	n/a
Malate	extracellular	2	11	13865.1	0	0	0	3457.18	n/a	n/a	n/a	n/a	n/a	n/a	n/a	n/a	n/a	n/a	n/a	n/a	n/a	n/a	n/a	n/a
Malate	extracellular	3	11	14417.2	0	0	0	3711.25	n/a	n/a	n/a	n/a	n/a	n/a	n/a	n/a	n/a	n/a	n/a	n/a	n/a	n/a	n/a	n/a
Malate	extracellular	1	15	17947.3	0	0	0	4749.55	n/a	n/a	n/a	n/a	n/a	n/a	n/a	n/a	n/a	n/a	n/a	n/a	n/a	n/a	n/a	n/a
Malate	extracellular	2	15	15713	0	0	0	4172.86	n/a	n/a	n/a	n/a	n/a	n/a	n/a	n/a	n/a	n/a	n/a	n/a	n/a	n/a	n/a	n/a
Malate	extracellular	3	15	1476.39	76.3742	0	0	3906.39	n/a	n/a	n/a	n/a	n/a	n/a	n/a	n/a	n/a	n/a	n/a	n/a	n/a	n/a	n/a	n/a
Malate	extracellular	1	18	18413.2	0	0	0	5052.07	n/a	n/a	n/a	n/a	n/a	n/a	n/a	n/a	n/a	n/a	n/a	n/a	n/a	n/a	n/a	n/a
Malate	extracellular	2	18	18332.2	0	0	0	491.1	n/a	n/a	n/a	n/a	n/a	n/a	n/a	n/a	n/a	n/a	n/a	n/a	n/a	n/a	n/a	n/a
Malate	extracellular	3	18	15438.5	0	0	0	395.047	n/a	n/a	n/a	n/a	n/a	n/a	n/a	n/a	n/a	n/a	n/a	n/a	n/a	n/a	n/a	n/a
Malate	extracellular	1	22	22849.2	0	0	0	6171.19	n/a	n/a	n/a	n/a	n/a	n/a	n/a	n/a	n/a	n/a	n/a	n/a	n/a	n/a	n/a	n/a
Malate	extracellular	2	22	20974.1	0	0	0	5730.88	n/a	n/a	n/a	n/a	n/a	n/a	n/a	n/a	n/a	n/a	n/a	n/a	n/a	n/a	n/a	n/a
Malate	extracellular	3	22	17463.2	0	0	0	4708.08	n/a	n/a	n/a	n/a	n/a	n/a	n/a	n/a	n/a	n/a	n/a	n/a	n/a	n/a	n/a	n/a
Malate	extracellular	1	25	23220.1	0	0	0	6361.53	n/a	n/a	n/a	n/a	n/a	n/a	n/a	n/a	n/a	n/a	n/a	n/a	n/a	n/a	n/a	n/a
Malate	extracellular	2	25	19788	0	0	0	5604.35	n/a	n/a	n/a	n/a	n/a	n/a	n/a	n/a	n/a	n/a	n/a	n/a	n/a	n/a	n/a	n/a
Malate	extracellular	3	25	18774.9	0	0	0	5278.83	n/a	n/a	n/a	n/a	n/a	n/a	n/a	n/a	n/a	n/a	n/a	n/a	n/a	n/a	n/a	n/a
Malate	extracellular	1	29	22770	0	0	0	650.867	n/a	n/a	n/a	n/a	n/a	n/a	n/a	n/a	n/a	n/a	n/a	n/a	n/a	n/a	n/a	n/a
Malate	extracellular	2	29	24129.6	0	0	0	6982.1	n/a	n/a	n/a	n/a	n/a	n/a	n/a	n/a	n/a	n/a	n/a	n/a	n/a	n/a	n/a	n/a
Malate	extracellular	3	29	18121.6	0	0	0	5208.72	n/a	n/a	n/a	n/a	n/a	n/a	n/a	n/a	n/a	n/a	n/a	n/a	n/a	n/a	n/a	n/a
Malate	extracellular	1	32	25472	0	0	0	7713.26	n/a	n/a	n/a	n/a	n/a	n/a	n/a	n/a	n/a	n/a	n/a	n/a	n/a	n/a	n/a	n/a
Malate	extracellular	2	32	23942.3	0	0	0	719.128	n/a	n/a	n/a	n/a	n/a	n/a	n/a	n/a	n/a	n/a	n/a	n/a	n/a	n/a	n/a	n/a
Malate	extracellular	3	32	21345.1	0	0	0	6342.38	n/a	n/a	n/a	n/a	n/a	n/a	n/a	n/a	n/a	n/a	n/a	n/a	n/a	n/a	n/a	n/a
Malate	intracellular	1	1	148293	0	0	252.157	6153.86	n/a	n/a	n/a	n/a	n/a	n/a	n/a	n/a	n/a	n/a	n/a	n/a	n/a	n/a	n/a	n/a
Malate	intracellular	2	1	153421	0	0	264.885	6850.08	n/a	n/a	n/a	n/a	n/a	n/a	n/a	n/a	n/a	n/a	n/a	n/a	n/a	n/a	n/a	n/a
Malate	intracellular	3	1	165061	0	0	291.832	7328.62	n/a	n/a	n/a	n/a	n/a	n/a	n/a	n/a	n/a	n/a	n/a	n/a	n/a	n/a	n/a	n/a
Malate	intracellular	1	4	153989	0	0	775.554	9548.19	n/a	n/a	n/a	n/a	n/a	n/a	n/a	n/a	n/a	n/a	n/a	n/a	n/a	n/a	n/a	n/a
Malate	intracellular	2	4	144006	0	0	749.08	9059.72	n/a	n/a	n/a	n/a	n/a	n/a	n/a	n/a	n/a	n/a	n/a	n/a	n/a	n/a	n/a	n/a
Malate	intracellular	3	4	149131	0	0	813.408	9547.18	n/a	n/a	n/a	n/a	n/a	n/a	n/a	n/a	n/a	n/a	n/a	n/a	n/a	n/a	n/a	n/a
Malate	intracellular	1	8	121612	0	0	755.417	8102.14	n/a	n/a	n/a	n/a	n/a	n/a	n/a	n/a	n/a	n/a	n/a	n/a	n/a	n/a	n/a	n/a
Malate	intracellular	2	8	124289	0	0	830.344	8163.49	n/a	n/a	n/a	n/a	n/a	n/a	n/a	n/a	n/a	n/a	n/a	n/a	n/a	n/a	n/a	n/a
Malate	intracellular	3	8	116319	0	0	800.639	8175.54	n/a	n/a	n/a	n/a	n/a	n/a	n/a	n/a	n/a	n/a	n/a	n/a	n/a	n/a	n/a	n/a
Malate	intracellular	1	11	119083	0	0	30.4955	7950.42	n/a	n/a	n/a	n/a	n/a	n/a	n/a	n/a	n/a	n/a	n/a	n/a	n/a	n/a	n/a	n/a
Malate	intracellular	2	11	118181	0	0	868.426	8285.7	n/a	n/a	n/a	n/a	n/a	n/a	n/a	n/a	n/a	n/a	n/a	n/a	n/a	n/a	n/a	n/a
Malate	intracellular	3	11	116886	0	0	839.162	8464.81	n/a	n/a	n/a	n/a	n/a	n/a	n/a	n/a	n/a	n/a	n/a	n/a	n/a	n/a	n/a	n/a
Malate	intracellular	1	15	83162.4	0	0	582.996	6223.13	n/a	n/a	n/a	n/a	n/a	n/a	n/a	n/a	n/a	n/a	n/a	n/a	n/a	n/a	n/a	n/a
Malate	intracellular	2	15	102883	0	0	0	7639.33	n/a	n/a	n/a	n/a	n/a	n/a	n/a	n/a	n/a	n/a	n/a	n/a	n/a	n/a	n/a	n/a
Malate	intracellular	3	15	103987	0	0	758.985	7862.37	n/a	n/a	n/a	n/a	n/a	n/a	n/a	n/a	n/a	n/a	n/a	n/a	n/a	n/a	n/a	n/a
Malate	intracellular	1	18	79917.2	0	0	674.838	6709.96	n/a	n/a	n/a	n/a	n/a	n/a	n/a	n/a	n/a	n/a	n/a	n/a	n/a	n/a	n/a	n/a
Malate	intracellular	2	18	97595.1	0	0	834.928	7929.16	n/a	n/a	n/a	n/a	n/a	n/a	n/a	n/a	n/a	n/a	n/a	n/a	n/a	n/a	n/a	n/a
Malate	intracellular	3	18	90354.9	0	0	809.484	7673.79	n/a	n/a	n/a	n/a	n/a	n/a	n/a	n/a	n/a	n/a	n/a	n/a	n/a	n/a	n/a	n/a
Malate	intracellular	1	22	9425.54	1102.47	314.437	1042.22	9711.04	n/a	n/a	n/a	n/a	n/a	n/a	n/a	n/a	n/a	n/a	n/a	n/a	n/a	n/a	n/a	n/a
Malate	intracellular	2	22	89528.1	0	0	58.0744	8845.03	n/a	n/a	n/a	n/a	n/a	n/a	n/a	n/a	n/a	n/a	n/a	n/a	n/a	n/a	n/a	n/a
Malate	intracellular	3	22	87174.2	0	0	62.8251	9417.97	n/a	n/a	n/a	n/a	n/a	n/a	n/a	n/a	n/a	n/a	n/a	n/a	n/a	n/a	n/a	n/a
Malate	intracellular	1	25	87792.1	0	0	1063.05	9849.77	n/a	n/a	n/a	n/a	n/a	n/a	n/a	n/a	n/a	n/a	n/a	n/a	n/a	n/a	n/a	n/a
Malate	intracellular	2	25	79422.5	0	0	1034.25	8932.79	n/a	n/a	n/a	n/a	n/a	n/a	n/a	n/a	n/a	n/a	n/a	n/a	n/a	n/a	n/a	n/a
Malate	intracellular	3	25	88597.2	0	0	1091.22	10057.4	n/a	n/a	n/a	n/a	n/a	n/a	n/a	n/a	n/a	n/a	n/a	n/a	n/a	n/a	n/a	n/a
Malate	intracellular	1	29	72101.6	0	0	1007.06	9504.66	n/a	n/a	n/a	n/a	n/a	n/a	n/a	n/a	n/a	n/a	n/a	n/a	n/a	n/a	n/a	n/a
Malate	intracellular	2	29	82485.4	0	0	1183.52	10861.6	n/a	n/a	n/a	n/a	n/a	n/a	n/a	n/a	n/a	n/a	n/a	n/a	n/a	n/a	n/a	n/a
Malate	intracellular	3	29	75782.6	0	0	1196.72	1033.67	n/a	n/a	n/a	n/a	n/a	n/a	n/a	n/a	n/a	n/a	n/a	n/a	n/a	n/a	n/a	n/a
Malate	intracellular	1	32	7201.52	951.099	282.599	1051.04	10303.4	n/a	n/a	n/a	n/a	n/a	n/a	n/a	n/a	n/a	n/a	n/a	n/a	n/a	n/a	n/a	n/a
Malate	intracellular	2	32	87873.5	0	0	1358.17	13118	n/a	n/a	n/a	n/a	n/a	n/a	n/a	n/a	n/a	n/a	n/a	n/a	n/a	n/a	n/a	n/a
Malate	intracellular	3	32	82451	0	0	1329.05	12042	n/a	n/a	n/a	n/a	n/a	n/a	n/a	n/a	n/a	n/a	n/a	n/a	n/a	n/a	n/a	n/a
Oxidized Glutathione	intracellular	1	1	537546	0	0	0	0	0	0	0	0	0	0	0	0	0	0	0	0	0	0	0	0
Oxidized Glutathione	intracellular	2	1	888996	0	0	0	0	133.369	0	0	0	0	0	0	0	0	0	0	0	0	0	0	0
Oxidized Glutathione	intracellular	3	1	737155	0	0	0	0	228.589	0	0	0	0	0	0	0	0	0	0	0	0	0	0	0
Oxidized Glutathione	intracellular	1	4	470948	0	0	0	0	1062.02	0	0	0	0	0	0	0	0	0	0	0	0	0	0	0
Oxidized Glutathione	intracellular	2	4	753854	0	0	0	0	1851.48	0	0	0	0	0	0	0	0	0	0	0	0	0	0	0
Oxidized Glutathione	intracellular	3	4	681257	0	0	0	0	1248.99	0	0	0	0	0	0	0	0	0	0	0	0	0	0	0
Oxidized Glutathione	intracellular	1	8	357521	0	0	0	0	1205.32	0	0	0	0	0	0	0	0	0	0	0	0	0	0	0
Oxidized Glutathione	intracellular	2	8	593825	0	0	0	0	2085.69	0	0	0	0	0	0	0	0	0	0	0	0	0	0	0
Oxidized Glutathione	intracellular	3	8	494983	0	0	0	0	1693.67	0	0	0	0	0	0	0	0	0	0	0	0	0	0	0
Oxidized Glutathione	intracellular	1	11	395460	0	0	0	0	1624.08	0	0	0	0	0	0	0	0	0	0	0	0	0	0	0
Oxidized Glutathione	intracellular	2	11	551394	0	0	0	0	2225.55	0	0	0	0	0	0	0	0	0	0	0	0	0	0	0
Oxidized Glutathione	intracellular	3	11	48407.7	67611.1	0	0	0	1917.63	0	0	0	0	0	0	0	0	0	0	0	0	0	0	0
Oxidized Glutathione	intracellular	1	15	290164	0	0	0	0	1233.6	233.304	0	0	0	0	0	0	0	0	0	0	0	0	0	0
Oxidized Glutathione	intracellular	2	15	463744	0	0	0	0	2203.93	0	0	0	0	0	0	0	0	0	0	0	0	0	0	0
Oxidized Glutathione	intracellular	3	15	536585	0	0	0	0	2279.39	0	0	0	0	0	0	0	0	0	0	0	0	0	0	0
Oxidized Glutathione	intracellular	1	18	412850	0	0	0	0	1824.57	0	0	0	0	0	0	0	0	0	0	0	0	0	0	0
Oxidized Glutathione	intracellular	2	18	528570	0	0	0	0	2410.65	0	0	0	0	0	0	0	0	0	0	0	0	0	0	0
Oxidized Glutathione	intracellular	3	18	360414	0	0	0	0	1830.34	199.344	0	0	0	0	0	0	0	0	0	0	0	0	0	0
Oxidized Glutathione	intracellular	1	22	749.352	72988.7	11204.8	0	0	1687.56	0	0	0	0	0	0	0	0	0	0	0	0	0	0	0
Oxidized Glutathione	intracellular	2	22	497488	0	0	0	0	2525.07	0	0	0	0	0	0	0	0	0	0	0	0	0	0	0
Oxidized Glutathione	intracellular	3	22	408862	0	0	0	0	2124.8	0	0	0	0	0	0	0	0	0	0	0	0	0	0	0
Oxidized Glutathione	intracellular	1	25	493961	0	0	0	0	2312.63	0	0	0	0	0	0	0	0	0	0	0	0	0	0	0
Oxidized Glutathione	intracellular	2	25	467460	0	0	0	0	2457.67	0	0	0	0	0	0	0	0	0	0	0	0	0	0	0
Oxidized Glutathione	intracellular	3	25	380685	0	0	0	0	1851.48	0	0	0	0	0	0	0	0	0	0	0	0	0	0	0
Oxidized Glutathione	intracellular	1	29	347984	0	0	0	0	1829.52	0	0	0	0	0	0	0	0	0	0	0	0	0	0	0
Oxidized Glutathione	intracellular	2	29	492630	0	0	0	0	2565.11	0	0	0	0	0	0	0	0	0	0	0	0	0	0	0
Oxidized Glutathione	intracellular	3	29	330948	0	0	0	0	1683.12	0	0	0	0	0	0	0	0	0	0	0	0	0	0	0
Oxidized Glutathione	intracellular	1	32	3869.29	60995.5	9619.92	0	0	1682.53	0	0	0	0	0	0	0	0	0	0	0	0	0	0	0
Oxidized Glutathione	intracellular	2	32	590476	0	0	0	0	3044.76	0	0	0	0	0	0	0	0	0	0	0	0	0	0	0
Oxidized Glutathione	intracellular	3	32	46981.9	0	28429.1	0	0	2250.66	0	0	0	0	0	0	0	0	0	0	0	0	0	0	0
Tyrosine	intracellular	1	1	4271.63	16948.7	0	24.8845	0	20.2054	3.403	0	0	0	n/a	n/a	n/a	n/a	n/a	n/a	n/a	n/a	n/a	n/a	n/a
Tyrosine	intracellular	2	1	6416.05	2004.82	1119.3	123.841	0.887393	192.86	2.0706	0	0	0	n/a	n/a	n/a	n/a	n/a	n/a	n/a	n/a	n/a	n/a	n/a
Tyrosine	intracellular	3	1	5212.61	16757.7	0	0	10.1546	94.7025	0	0	0	0	n/a	n/a	n/a	n/a	n/a	n/a	n/a	n/a	n/a	n/a	n/a
Tyrosine	intracellular	1	4	554.43	3409.71	1282.36	141.797	22.7031	112.853	0	0	0	0	n/a	n/a	n/a	n/a	n/a	n/a	n/a	n/a	n/a	n/a	n/a
Tyrosine	intracellular	2	4	5640.88	35708.2	0	0	8.27776	14.4861	16.9694	0	0	0	n/a	n/a	n/a	n/a	n/a	n/a	n/a	n/a	n/a	n/a	n/a
Tyrosine	intracellular	3	4	3916.92	16110	0	8.43601	0	47.8041	2.6111	0	0	0	n/a	n/a	n/a	n/a	n/a	n/a	n/a	n/a	n/a	n/a	n/a
Tyrosine	intracellular	1	8	4438.51	28707.8	0	0	0	94.0967	8.9774	0	0	0	n/a	n/a	n/a	n/a	n/a	n/a	n/a	n/a	n/a	n/a	n/a
Tyrosine	intracellular	2	8	4482.67	26188.4	0	12.8989	13.8202	5.8352	8.2921	0	0	0	n/a	n/a	n/a	n/a	n/a	n/a	n/a	n/a	n/a	n/a	n/a
Tyrosine	intracellular	3	8	3608.85	21667	0	5.32241	0	54.9983	8.6172	0	0	0	n/a	n/a	n/a	n/a	n/a	n/a	n/a	n/a	n/a	n/a	n/a
Tyrosine	intracellular	1	11	3127.32	32009.5	0	0	2.11377	87.369	3.1707	0	0	0	n/a	n/a	n/a	n/a	n/a	n/a	n/a	n/a	n/a	n/a	n/a
Tyrosine	intracellular	2	11	2965.93	21462.5	0	21.6061	27.0077	74.1483	1.4731	0	0	0	n/a	n/a	n/a	n/a	n/a	n/a	n/a	n/a	n/a	n/a	n/a
Tyrosine	intracellular	3	11	2807.44	17535.8	0	7.35252	10.6203	61.271	1.2254	0	0	0	n/a	n/a	n/a	n/a	n/a	n/a	n/a	n/a	n/a	n/a	n/a
Tyrosine	intracellular	1	15	4306.73	40254.4	0	0	3.57368	101.85	4.4671	0	0	0	n/a	n/a	n/a	n/a	n/a	n/a	n/a	n/a	n/a	n/a	n/a
Tyrosine	intracellular	2	15	4377.24	40449.7	0	0	0.449686	141.201	0	0	0	0	n/a	n/a	n/a	n/a	n/a	n/a	n/a	n/a	n/a	n/a	n/a
Tyrosine	intracellular	3	15	376.661	2766.81	1220.95	121.576	0	69.1009	0	0	0	0	n/a	n/a	n/a	n/a	n/a	n/a	n/a	n/a	n/a	n/a	n/a
Tyrosine	intracellular	1	18	3787.14	36409.9	0	0	0	5.629	5.227	0	0	0	n/a	n/a	n/a	n/a	n/a	n/a	n/a	n/a	n/a	n/a	n/a
Tyrosine	intracellular	2	18	359.123	33055.3	0	0	14.3783	4.0125	4.6813	0	0	0	n/a	n/a	n/a	n/a	n/a	n/a	n/a	n/a	n/a	n/a	n/a
Tyrosine	intracellular	3	18	2982.38	2299.96	1039.04	169.228	0	61.3707	4.6553	0	0	0	n/a	n/a	n/a	n/a	n/a	n/a	n/a	n/a	n/a	n/a	n/a
Tyrosine	intracellular	1	22	4737.76	56830.9	0	0	0	183.433	10.4995	0	0	0	n/a	n/a	n/a	n/a	n/a	n/a	n/a	n/a	n/a	n/a	n/a
Tyrosine	intracellular	2	22	4630.44	42358.1	0	0	0	158.89	0.4715	0	0	0	n/a	n/a	n/a	n/a	n/a	n/a	n/a	n/a	n/a	n/a	n/a
Tyrosine	intracellular	3	22	3970.97	3305.2	1365.54	180.462	0	110.173	10.3735	0	0	0	n/a	n/a	n/a	n/a	n/a	n/a	n/a	n/a	n/a	n/a	n/a
Tyrosine	intracellular	1	25	4577.48	53988.5	0	0	0	135.633	14.0918	0	0	0	n/a	n/a	n/a	n/a	n/a	n/a	n/a	n/a	n/a	n/a	n/a
Tyrosine	intracellular	2	25	4489.9	4616.9	1951.46	263.627	0	104.467	15.7902	0	0	0	n/a	n/a	n/a	n/a	n/a	n/a	n/a	n/a	n/a	n/a	n/a
Tyrosine	intracellular	3	25	3923.93	38142.5	0	0	0	159.221	7.6021	0	0	0	n/a	n/a	n/a	n/a	n/a	n/a	n/a	n/a	n/a	n/a	n/a
Tyrosine	intracellular	1	29	4776.29	60499.2	0	0	0	206.924	0	0	0	0	n/a	n/a	n/a	n/a	n/a	n/a	n/a	n/a	n/a	n/a	n/a
Tyrosine	intracellular	2	29	476.813	5155.04	1915.25	271.552	0	257	8.6502	0	0	0	n/a	n/a	n/a	n/a	n/a	n/a	n/a	n/a	n/a	n/a	n/a
Tyrosine	intracellular	3	29	3762.43	3733.27	0	330.877	0	171.966	11.0532	0	0	0	n/a	n/a	n/a	n/a	n/a	n/a	n/a	n/a	n/a	n/a	n/a
Tyrosine	intracellular	1	32	4485.67	6051.01	2239.73	273.129	0	127.864	4.6137	0	0	0	n/a	n/a	n/a	n/a	n/a	n/a	n/a	n/a	n/a	n/a	n/a
Tyrosine	intracellular	2	32	5135.57	53932.1	0	0	0	236.05	5.3378	0	0	0	n/a	n/a	n/a	n/a	n/a	n/a	n/a	n/a	n/a	n/a	n/a
Tyrosine	intracellular	3	32	456.716	42970.5	0	0	0	147.3	5.2296	0	0	0	n/a	n/a	n/a	n/a	n/a	n/a	n/a	n/a	n/a	n/a	n/a
