# Supplementary material for: Elucidating dynamic metabolic physiology through network integration of quantitative time-course metabolomics
Source: Sci Rep. 2017 Apr 7;7:46249. doi: 10.1038/srep46249 (PMC5384226; doi:10.1038/srep46249)
Supplement: Supplementary Dataset S2 [file srep46249-s3.xls]

## Sheet: RBC
Notes. This spreadsheet lists the metabolites that were deviated from steady-state by the optimization algorithms according to the specified MILP/LP/QP objective. The type of relaxation refers to the direction in which deviation occurred (i.e. metabolite accumulate or depletion).
case 1													case 2													case 3													case 4
state 1 - FBA		state 1 - uFBA		state 2 - FBA		state 2 - uFBA		state 3 - FBA		state 3 - uFBA			state 1 - FBA		state 1 - uFBA		state 2 - FBA		state 2 - uFBA		state 3 - FBA		state 3 - uFBA			state 1 - FBA		state 1 - uFBA		state 2 - FBA		state 2 - uFBA		state 3 - FBA		state 3 - uFBA			state 1 - FBA		state 1 - uFBA		state 2 - FBA		state 2 - uFBA		state 3 - FBA		state 3 - uFBA
11 metabolite nodes relaxed	type of relaxation	17 metabolite nodes relaxed	type of relaxation	6 metabolite nodes relaxed	type of relaxation	12 metabolite nodes relaxed	type of relaxation	15 metabolite nodes relaxed	type of relaxation	13 metabolite nodes relaxed	type of relaxation		11 metabolite nodes relaxed	type of relaxation	21 metabolite nodes relaxed	type of relaxation	6 metabolite nodes relaxed	type of relaxation	13 metabolite nodes relaxed	type of relaxation	15 metabolite nodes relaxed	type of relaxation	17 metabolite nodes relaxed	type of relaxation		39 metabolite nodes relaxed	type of relaxation	35 metabolite nodes relaxed	type of relaxation	36 metabolite nodes relaxed	type of relaxation	31 metabolite nodes relaxed	type of relaxation	36 metabolite nodes relaxed	type of relaxation	31 metabolite nodes relaxed	type of relaxation		24 metabolite nodes relaxed	type of relaxation	26 metabolite nodes relaxed	type of relaxation	19 metabolite nodes relaxed	type of relaxation	21 metabolite nodes relaxed	type of relaxation	52 metabolite nodes relaxed	type of relaxation	21 metabolite nodes relaxed
asn-L[c]	depletion	akg[e]	accumulation	gthox[c]	depletion	ametam[c]	accumulation	asn-L[c]	accumulation	akg[e]	accumulation		asn-L[c]	depletion	2kmb[c]	accumulation	gthox[c]	depletion	camp[e]	accumulation	2kmb[c]	accumulation	akg[e]	accumulation		23dpg[c]	depletion	6pgl[c]	depletion	23dpg[c]	depletion	2kmb[c]	depletion	23dpg[c]	depletion	2kmb[c]	depletion		2kmb[c]	accumulation	2kmb[c]	accumulation	2kmb[c]	accumulation	35cgmp[e]	accumulation	2kmb[c]	accumulation	akg[e]
cl[c]	accumulation	ametam[c]	depletion	h2o2[e]	depletion	co2[e]	accumulation	cys-L[c]	accumulation	ametam[c]	accumulation		cl[c]	accumulation	35cgmp[e]	accumulation	ile-L[c]	depletion	co2[e]	accumulation	asn-L[c]	accumulation	co2[e]	accumulation		2pg[c]	accumulation	accoa[c]	accumulation	2kmb[c]	accumulation	accoa[c]	accumulation	2kmb[c]	accumulation	5mdr1p[c]	accumulation		5oxpro[c]	depletion	35cgmp[e]	accumulation	5oxpro[c]	depletion	camp[e]	accumulation	5mdr1p[c]	accumulation	co2[e]
glu-L[c]	depletion	cl[c]	accumulation	ile-L[c]	depletion	cys-L[c]	accumulation	gthrd[c]	depletion	co2[e]	accumulation		gln-L[c]	depletion	cl[c]	accumulation	k[c]	depletion	cys-L[c]	accumulation	cys-L[c]	accumulation	cys-L[c]	accumulation		5oxpro[c]	depletion	adn[c]	depletion	2pg[c]	accumulation	adn[c]	depletion	5oxpro[c]	depletion	accoa[c]	accumulation		akg[c]	depletion	ametam[c]	depletion	akg[c]	depletion	co2[e]	accumulation	5mdru1p[c]	accumulation	cys-L[c]
gthox[c]	depletion	co2[e]	accumulation	k[c]	depletion	gly[c]	accumulation	hcys-L[c]	accumulation	cys-L[c]	accumulation		gthox[c]	depletion	co2[e]	accumulation	mnl[c]	accumulation	dkmpp[c]	accumulation	gthox[c]	depletion	dkmpp[c]	accumulation		ade[c]	accumulation	akg[e]	accumulation	ala-L[c]	depletion	akg[e]	accumulation	6pgc[c]	depletion	adn[c]	depletion		ala-L[c]	depletion	cl[c]	accumulation	ala-L[c]	depletion	cys-L[c]	accumulation	5mta[c]	depletion	dkmpp[c]
hcys-L[c]	depletion	cys-L[c]	accumulation	mnl[c]	accumulation	h2o2[e]	depletion	his-L[c]	accumulation	gly[c]	accumulation		hcys-L[c]	depletion	cys-L[c]	accumulation	na1[c]	accumulation	gly[c]	accumulation	his-L[c]	accumulation	glucys[c]	accumulation		adn[c]	depletion	cl[c]	accumulation	asn-L[c]	depletion	ametam[c]	accumulation	ade[c]	accumulation	akg[e]	accumulation		asn-L[c]	depletion	co2[e]	accumulation	gln-L[c]	depletion	dkmpp[c]	accumulation	5oxpro[c]	depletion	glucys[c]
k[c]	depletion	glucys[c]	depletion	na1[c]	accumulation	h[e]	accumulation	hxan[c]	depletion	h2o2[e]	depletion		k[c]	depletion	glucys[c]	depletion	o2[e]	depletion	h2o2[e]	depletion	hxan[c]	depletion	gly[c]	accumulation		amet[c]	accumulation	co2[e]	accumulation	cit[c]	accumulation	co2[e]	accumulation	ala-L[c]	depletion	ametam[c]	accumulation		cl[c]	accumulation	cys-L[c]	accumulation	glu-L[c]	depletion	glucys[c]	accumulation	ade[c]	depletion	gly[c]
mnl[c]	accumulation	gly[c]	depletion			k[c]	depletion	k[c]	depletion	h[e]	accumulation		mnl[c]	accumulation	gly[c]	depletion			h[e]	accumulation	k[c]	depletion	gua[c]	depletion		asn-L[c]	depletion	cys-L[c]	accumulation	cys-L[c]	depletion	cys-L[c]	accumulation	asn-L[c]	accumulation	co2[e]	accumulation		cys-L[c]	accumulation	dhdascb[e]	depletion	glucys[c]	depletion	gly[c]	accumulation	adn[c]	depletion	gua[c]
na1[c]	accumulation	h2o2[e]	depletion			na1[c]	accumulation	leu-L[c]	depletion	k[c]	depletion		na1[c]	accumulation	h[e]	accumulation			k[c]	depletion	leu-L[c]	depletion	h2o2[e]	depletion		cit[c]	accumulation	e4p[c]	depletion	f6p[c]	depletion	e4p[c]	depletion	f6p[c]	depletion	cys-L[c]	accumulation		gln-L[c]	depletion	glucys[c]	depletion	gthox[c]	depletion	h2o2[e]	depletion	adp[c]	depletion	h2o2[e]
o2[e]	depletion	h[e]	accumulation			nh4[e]	accumulation	mnl[c]	accumulation	leu-L[c]	depletion		o2[e]	depletion	hcys-L[c]	depletion			na1[c]	accumulation	mnl[c]	accumulation	h[e]	accumulation		cl[c]	accumulation	fum[c]	accumulation	fdp[c]	depletion	fum[c]	accumulation	fdp[c]	depletion	e4p[c]	depletion		glu-L[c]	depletion	gly[c]	depletion	gthrd[c]	depletion	h2o[e]	depletion	ahcys[c]	depletion	h2o[e]
phe-L[c]	depletion	k[c]	depletion			pi[e]	accumulation	na1[c]	accumulation	na1[c]	accumulation		phe-L[c]	depletion	k[c]	depletion			nh4[e]	accumulation	na1[c]	accumulation	k[c]	depletion		cys-L[c]	depletion	g3p[c]	depletion	fum[c]	accumulation	g3p[c]	depletion	g3p[c]	depletion	fum[c]	accumulation		glucys[c]	depletion	h2o2[e]	accumulation	h2o2[e]	depletion	h[e]	accumulation	akg[c]	depletion	h[e]
thr-L[c]	depletion	na1[c]	accumulation			ptrc[e]	depletion	o2[e]	depletion	nh4[e]	accumulation		thr-L[c]	depletion	met-L[c]	depletion			pi[e]	accumulation	thr-L[c]	depletion	leu-L[c]	depletion		f6p[c]	depletion	gdp[c]	accumulation	g3p[c]	depletion	gly[c]	accumulation	glu-L[c]	depletion	g3p[c]	depletion		gthox[c]	depletion	h2o[e]	accumulation	icit[c]	depletion	k[c]	depletion	ala-L[c]	depletion	hco3[e]
		nh4[e]	accumulation			sprm[e]	accumulation	thr-L[c]	depletion	phpyr[c]	depletion				na1[c]	accumulation			ptrc[e]	depletion	tyr-L[c]	accumulation	na1[c]	accumulation		fdp[c]	depletion	glucys[c]	depletion	gln-L[c]	depletion	h2o2[e]	accumulation	glucys[c]	depletion	gly[c]	accumulation		gthrd[c]	depletion	h[e]	accumulation	ile-L[c]	depletion	na1[c]	accumulation	amet[c]	depletion	k[c]
		phpyr[c]	accumulation					tyr-L[c]	accumulation	pi[e]	accumulation				nh4[e]	accumulation			sprm[e]	accumulation	uri[c]	depletion	nh4[e]	accumulation		fru[c]	depletion	gly[c]	depletion	glu-L[c]	depletion	h2o[e]	accumulation	gly[c]	depletion	gtp[c]	depletion		h2o2[e]	depletion	hcys-L[c]	depletion	k[c]	depletion	nh3[e]	depletion	ametam[c]	depletion	leu-L[c]
		pi[e]	accumulation					uri[c]	depletion						o2[e]	depletion					val-L[c]	accumulation	phpyr[c]	depletion		fum[c]	accumulation	h2o2[c]	depletion	glucys[c]	depletion	hco3[c]	depletion	hco3[c]	depletion	h2o2[e]	accumulation		icit[c]	depletion	icit[c]	depletion	mnl[c]	accumulation	nh4[e]	accumulation	amp[c]	depletion	na1[c]
		sprm[e]	accumulation					val-L[c]	accumulation						phpyr[c]	accumulation					xan[c]	depletion	pi[e]	accumulation		g3p[c]	depletion	h2o[e]	accumulation	gly[c]	depletion	icit[c]	depletion	hcys-L[c]	depletion	h2o[e]	accumulation		k[c]	depletion	k[c]	depletion	na1[c]	accumulation	o2[e]	accumulation	asn-L[c]	accumulation	nh3[e]
		udpgal[c]	accumulation												pi[e]	accumulation							ptrc[e]	depletion		gln-L[c]	depletion	hco3[c]	depletion	hco3[c]	depletion	k[c]	depletion	his-L[c]	accumulation	h[c]	accumulation		met-L[c]	depletion	met-L[c]	depletion	o2[c]	depletion	pi[e]	accumulation	camp[c]	depletion	nh4[e]
		urea[e]	accumulation												ptrc[e]	accumulation							sprm[e]	accumulation		glu-L[c]	depletion	hcys-L[c]	depletion	his-L[c]	depletion	man6p[c]	depletion	hxan[c]	depletion	hco3[c]	depletion		mnl[c]	accumulation	na1[c]	accumulation	o2[e]	depletion	ptrc[e]	depletion	cys-L[c]	accumulation	o2[e]
															pyr[e]	accumulation										gly[c]	depletion	k[c]	depletion	ile-L[c]	depletion	met-L[c]	accumulation	k[c]	depletion	icit[c]	depletion		na1[c]	accumulation	nh3[e]	depletion	phe-L[c]	depletion	pyr[e]	depletion	dhmtp[c]	accumulation	phpyr[c]
															spmd[e]	accumulation										gthox[c]	depletion	man6p[c]	depletion	imp[c]	accumulation	na1[c]	accumulation	leu-L[c]	depletion	k[c]	depletion		o2[e]	depletion	nh4[e]	accumulation	phpyr[c]	accumulation	spmd[c]	depletion	dkmpp[c]	accumulation	pi[e]
															udpgal[c]	accumulation										gthrd[c]	depletion	na1[c]	accumulation	ins[c]	depletion	nh3[e]	accumulation	met-L[c]	depletion	leu-L[c]	depletion		o2s[c]	depletion	o2[e]	depletion			sprm[c]	accumulation	gdp[c]	depletion	ptrc[e]
															urea[e]	accumulation										hco3[c]	depletion	nh3[e]	accumulation	k[c]	depletion	o2[c]	depletion	mnl[c]	accumulation	man6p[c]	depletion		phe-L[c]	depletion	phpyr[c]	accumulation			sprm[e]	accumulation	gln-L[c]	depletion	sprm[e]
																										hcys-L[c]	depletion	o2[c]	depletion	mnl[c]	accumulation	oaa[c]	depletion	na1[c]	accumulation	met-L[c]	accumulation		phpyr[c]	accumulation	pi[e]	accumulation					glu-L[c]	depletion
																										his-L[c]	depletion	oaa[c]	depletion	na1[c]	accumulation	pi[c]	accumulation	nh3[e]	accumulation	na1[c]	accumulation		thr-L[c]	depletion	pyr[e]	accumulation					glucys[c]	depletion
																										hxan[c]	depletion	orn[c]	accumulation	nadp[c]	accumulation	pi[e]	accumulation	oaa[c]	depletion	nh3[e]	accumulation		xan[c]	depletion	spmd[e]	accumulation					gmp[c]	depletion
																										k[c]	depletion	phpyr[c]	accumulation	nadph[c]	depletion	ppi[c]	accumulation	pi[c]	accumulation	o2[c]	depletion				udpgal[c]	accumulation					gsn[c]	depletion
																										mnl[c]	accumulation	pi[c]	accumulation	nh3[e]	accumulation	ptrc[c]	depletion	pi[e]	accumulation	oaa[c]	depletion				urea[e]	accumulation					gthox[c]	depletion
																										na1[c]	accumulation	pi[e]	accumulation	oaa[c]	depletion	pyr[e]	accumulation	r1p[c]	accumulation	phpyr[c]	depletion										gthrd[c]	depletion
																										nadp[c]	accumulation	ppi[c]	accumulation	pi[c]	accumulation	r1p[c]	accumulation	r5p[c]	accumulation	pi[c]	accumulation										gua[c]	depletion
																										nadph[c]	depletion	pyr[e]	accumulation	pi[e]	accumulation	spmd[c]	depletion	ser-L[c]	depletion	ppi[c]	accumulation										hcys-L[c]	accumulation
																										oaa[c]	depletion	r1p[c]	accumulation	ppi[c]	accumulation	spmd[e]	accumulation	spmd[c]	depletion	pyr[e]	accumulation										his-L[c]	accumulation
																										phpyr[c]	depletion	spmd[c]	depletion	r1p[c]	accumulation	xmp[c]	accumulation	thr-L[c]	depletion	r1p[c]	accumulation										hxan[c]	depletion
																										pi[c]	accumulation	spmd[e]	accumulation	r5p[c]	accumulation			tyr-L[c]	accumulation												icit[c]	depletion
																										pi[e]	accumulation	udpgal[c]	accumulation	ser-L[c]	depletion			uri[c]	depletion												imp[c]	depletion
																										r1p[c]	accumulation	urea[e]	accumulation	spmd[c]	depletion			val-L[c]	accumulation												ins[c]	depletion
																										r5p[c]	accumulation	xmp[c]	accumulation	thr-L[c]	depletion			xan[c]	depletion												k[c]	depletion
																										spmd[c]	depletion			xan[c]	depletion			xu5p-D[c]	depletion												leu-L[c]	depletion
																										thr-L[c]	depletion																				met-L[c]	depletion
																										xan[c]	depletion																				mnl[c]	accumulation
																										xu5p-D[c]	depletion																				na1[c]	accumulation
																																															phe-L[c]	depletion
																																															phpyr[c]	accumulation
																																															pi[e]	accumulation
																																															ptrc[c]	depletion
																																															ptrc[e]	depletion
																																															spmd[c]	depletion
																																															spmd[e]	depletion
																																															thr-L[c]	depletion
																																															tyr-L[c]	accumulation
																																															udpg[c]	depletion
																																															val-L[c]	accumulation
																																															xan[c]	depletion
																																															xmp[c]	depletion
[truncated: 13 more columns]

## Sheet: PLT
Notes. This spreadsheet lists the metabolites that were deviated from steady-state by the optimization algorithms according to the specified MILP/LP/QP objective. The type of relaxation refers to the direction in which deviation occurred (i.e. metabolite accumulate or depletion).
case 1
state 1 - FBA		state 1 - uFBA		state 2 - FBA		state 2 - uFBA
11 metabolite nodes relaxed	type of relaxation	21 metabolite nodes relaxed	type of relaxation	13 metabolite nodes relaxed	type of relaxation	27 metabolite nodes relaxed	type of relaxation
asp_L[e]	depletion	34hpp[c]	depletion	Lcystin[e]	depletion	34hpp[c]	depletion
cgly[e]	depletion	3mob[c]	depletion	cgly[e]	depletion	3mob[c]	depletion
glyb[e]	depletion	3mop[c]	depletion	cl[c]	depletion	3mop[c]	depletion
ile_L[c]	depletion	Lcystin[e]	depletion	glyb[e]	depletion	adprib[e]	accumulation
k[c]	depletion	adprib[e]	accumulation	ile_L[c]	depletion	asp_L[e]	depletion
lys_L[c]	depletion	co2[e]	accumulation	k[c]	depletion	cl[c]	depletion
o2[e]	depletion	cys_L[e]	accumulation	lys_L[c]	depletion	co2[e]	accumulation
orn[e]	depletion	dhdascb[e]	depletion	nad[e]	depletion	crn[m]	accumulation
spc_hs[e]	depletion	fe2[e]	depletion	o2[e]	depletion	cys_L[e]	accumulation
tyr_L[c]	depletion	gsn[e]	depletion	orn[e]	depletion	cytd[e]	accumulation
ura[e]	depletion	inost[e]	depletion	spc_hs[e]	depletion	fe2[e]	depletion
		k[c]	depletion	tyr_L[c]	depletion	gly[e]	depletion
		leu_L[e]	depletion	val_L[c]	depletion	glyb[e]	depletion
		lys_L[c]	depletion			h2o[e]	accumulation
		met_L[e]	depletion			hista[e]	accumulation
		nad[e]	depletion			k[c]	depletion
		nh4[e]	accumulation			leu_L[e]	accumulation
		o2[e]	depletion			lys_L[c]	depletion
		orn[e]	depletion			met_L[e]	accumulation
		pheme[e]	accumulation			nad[c]	accumulation
		urea[e]	accumulation			nad[e]	depletion
						o2[e]	depletion
						orn[e]	depletion
						pheacgln[e]	accumulation
						pheme[e]	accumulation
						spc_hs[e]	depletion
						sphs1p[e]	accumulation

## Sheet: SC-XR
Notes. This spreadsheet lists the metabolites that were deviated from steady-state by the optimization algorithms according to the specified MILP/LP/QP objective. The type of relaxation refers to the direction in which deviation occurred (i.e. metabolite accumulate or depletion).
case 1
state 1 - FBA		state 1 - uFBA		state 2 - FBA		state 2 - uFBA		state 3 - FBA		state 3 - uFBA
11 metabolite nodes relaxed	type of relaxation	17 metabolite nodes relaxed	type of relaxation	6 metabolite nodes relaxed	type of relaxation	12 metabolite nodes relaxed	type of relaxation	15 metabolite nodes relaxed	type of relaxation	13 metabolite nodes relaxed	type of relaxation

## Sheet: SC-XI
Notes. This spreadsheet lists the metabolites that were deviated from steady-state by the optimization algorithms according to the specified MILP/LP/QP objective. The type of relaxation refers to the direction in which deviation occurred (i.e. metabolite accumulate or depletion).
case 1
state 1 - FBA		state 1 - uFBA		state 2 - FBA		state 2 - uFBA		state 3 - FBA		state 3 - uFBA
0 metabolite nodes relaxed	type of relaxation	0 metabolite nodes relaxed	type of relaxation	0 metabolite nodes relaxed	type of relaxation	1 metabolite node relaxed	type of relaxation	0 metabolite nodes relaxed	type of relaxation	2 metabolite nodes relaxed	type of relaxation
						ibutoh[e]	depletion			nadp[e]	depletion
										succ[e]	depletion

## Sheet: ECO
Notes. This spreadsheet lists the metabolites that were deviated from steady-state by the optimization algorithms according to the specified MILP/LP/QP objective. The type of relaxation refers to the direction in which deviation occurred (i.e. metabolite accumulate or depletion).
case 1
state 1 - FBA		state 1 - uFBA
4 metabolite nodes relaxed	type of relaxation	4 metabolite nodes relaxed	type of relaxation
gam6p[p]	depletion	gam6p[p]	depletion
gthox[p]	accumulation	gthox[p]	accumulation
o2[e]	depletion	o2[e]	depletion
r5p[p]	depletion	r5p[p]	depletion
udpgal[e]	depletion	udpgal[e]	depletion
