# Supplementary material for: Elucidating dynamic metabolic physiology through network integration of quantitative time-course metabolomics
Source: Sci Rep. 2017 Apr 7;7:46249. doi: 10.1038/srep46249 (PMC5384226; doi:10.1038/srep46249)
Supplement: Supplementary Dataset S3 [file srep46249-s4.xls]

## Sheet: state-1
These are the metabolites measured by the qualitative validation dataset that were also in the model but not measured in our quantitative dataset.
measured metabolites, state 1	type of relaxation
35cgmp[c]	no change
6pgl[c]	accumulate
adn[c]	no change
akg[c]	no change
arab-L[c]	no change
camp[c]	accumulate
cmp[c]	depelete
ctp[c]	no change
cys-L[c]	depelete
cytd[c]	no change
dhdascb[c]	no change
e4p[c]	depelete
fru[c]	no change
fum[c]	accumulate
g3p[c]	depelete
gdp[c]	accumulate
glucys[c]	depelete
gly[c]	depelete
gsn[c]	no change
gua[c]	depelete
hcys-L[c]	no change
leu-L[c]	no change
met-L[c]	depelete
methf[c]	no change
nad[c]	no change
nadh[c]	no change
oaa[c]	accumulate
orn[c]	no change
pi[c]	accumulate
ppi[c]	accumulate
prpp[c]	no change
ptrc[c]	no change
r1p[c]	no change
rib-D[c]	no change
sbt-D[c]	accumulate
spmd[c]	no change
sprm[c]	depelete
ump[c]	no change
utp[c]	accumulate
gthox[c]	accumulate
gthrd[c]	no change
gua[c]	depelete
hcys-L[c]	no change
his-L[c]	accumulate
hxan[c]	accumulate
ile-L[c]	accumulate
imp[c]	accumulate
ins[c]	no change
lac-L[c]	accumulate
leu-L[c]	accumulate
lys-L[c]	accumulate
mal-L[c]	accumulate
met-L[c]	accumulate
methf[c]	accumulate
mnl[c]	no change
nad[c]	no change
nadh[c]	accumulate
nadp[c]	no change
nadph[c]	accumulate
oaa[c]	no change
orn[c]	accumulate
pep[c]	accumulate
phe-L[c]	accumulate
pi[c]	accumulate
ppi[c]	accumulate
prpp[c]	no change
ptrc[c]	accumulate
pyr[c]	accumulate
r1p[c]	accumulate
rib-D[c]	accumulate
sbt-D[c]	no change
ser-L[c]	accumulate
spmd[c]	accumulate
sprm[c]	accumulate
thr-L[c]	no change
trp-L[c]	accumulate
tyr-L[c]	accumulate
udpg[c]	accumulate
ump[c]	no change
urate[c]	accumulate
utp[c]	accumulate
val-L[c]	accumulate
xan[c]	no change

## Sheet: state-3
These are the metabolites measured by the qualitative validation dataset that were also in the model but not measured in our quantitative dataset.
measured metabolites, state 3	type of relaxation
35cgmp[c]	no change
6pgl[c]	depelete
adn[c]	no change
akg[c]	depelete
arab-L[c]	no change
camp[c]	no change
cmp[c]	no change
ctp[c]	no change
cys-L[c]	depelete
cytd[c]	no change
dhdascb[c]	no change
e4p[c]	no change
fru[c]	no change
fum[c]	no change
g3p[c]	depelete
gdp[c]	accumulate
glucys[c]	no change
gly[c]	no change
gsn[c]	no change
gua[c]	no change
hcys-L[c]	accumulate
leu-L[c]	no change
met-L[c]	depelete
methf[c]	depelete
nad[c]	no change
nadh[c]	depelete
oaa[c]	depelete
orn[c]	no change
pi[c]	no change
ppi[c]	no change
prpp[c]	accumulate
ptrc[c]	no change
r1p[c]	no change
rib-D[c]	no change
sbt-D[c]	no change
spmd[c]	no change
sprm[c]	no change
ump[c]	accumulate
utp[c]	depelete
gthox[c]	depelete
gthrd[c]	depelete
gua[c]	no change
hcys-L[c]	depelete
his-L[c]	depelete
hxan[c]	depelete
ile-L[c]	depelete
imp[c]	depelete
ins[c]	no change
lac-L[c]	depelete
leu-L[c]	depelete
lys-L[c]	depelete
mal-L[c]	depelete
met-L[c]	no change
methf[c]	depelete
mnl[c]	depelete
nad[c]	no change
nadh[c]	depelete
nadp[c]	no change
nadph[c]	depelete
oaa[c]	no change
orn[c]	depelete
pep[c]	depelete
phe-L[c]	depelete
pi[c]	depelete
ppi[c]	depelete
prpp[c]	no change
ptrc[c]	depelete
pyr[c]	depelete
r1p[c]	depelete
rib-D[c]	depelete
sbt-D[c]	depelete
ser-L[c]	depelete
spmd[c]	depelete
sprm[c]	depelete
thr-L[c]	no change
trp-L[c]	depelete
tyr-L[c]	no change
udpg[c]	depelete
ump[c]	no change
urate[c]	depelete
utp[c]	depelete
val-L[c]	depelete
xan[c]	depelete
