# Supplementary material for: Elucidating dynamic metabolic physiology through network integration of quantitative time-course metabolomics
Source: Sci Rep. 2017 Apr 7;7:46249. doi: 10.1038/srep46249 (PMC5384226; doi:10.1038/srep46249)
Supplement: Supplementary Dataset S4 [file srep46249-s5.xls]

## Sheet: Reactions
Reaction ID	Reaction Formula
ACITL	atp[c] + cit[c] + coa[c] -> accoa[c] + adp[c] + oaa[c] + pi[c]
ACONT_b	icit[c] -> cit[c]
ACONT_f	cit[c] -> icit[c]
ADK1_b	2 adp[c] -> amp[c] + atp[c]
ADK1_f	amp[c] + atp[c] -> 2 adp[c]
AKGtr_b	akg[c] -> akg[e]
AKGtr_f	akg[e] -> akg[c]
ALATA_L_b	glu-L[c] + pyr[c] -> akg[c] + ala-L[c]
ALATA_L_f	akg[c] + ala-L[c] -> glu-L[c] + pyr[c]
ALAt_b	ala-L[e] -> ala-L[c]
ALAt_f	ala-L[c] -> ala-L[e]
AMPin	-> amp[c]
AMPout	amp[c] ->
ASPTA_b	glu-L[c] + oaa[c] -> akg[c] + asp-L[c]
ASPTA_f	akg[c] + asp-L[c] -> glu-L[c] + oaa[c]
ATPM	atp[c] + h2o[c] -> adp[c] + h[c] + pi[c]
CITt4_b	cit[c] -> cit[e]
CITt4_f	cit[e] -> cit[c]
CO2t_b	co2[c] -> co2[e]
CO2t_f	co2[e] -> co2[c]
DM_nadh_b	h[c] + nad[c] -> nadh[c]
DM_nadh_f	nadh[c] -> h[c] + nad[c]
DPGM_b	23dpg[c] + h[c] -> 13dpg[c]
DPGM_f	13dpg[c] -> 23dpg[c] + h[c]
DPGase	23dpg[c] + h2o[c] -> 3pg[c] + pi[c]
ENO_b	h2o[c] + pep[c] -> 2pg[c]
ENO_f	2pg[c] -> h2o[c] + pep[c]
EX_ala-L(e)	ala-L[e] ->
EX_cit(e)_r	-> cit[e]
EX_fum(e)	fum[e] ->
EX_glc-D(e)_r	-> glc-D[e]
EX_gln-L(e)	gln-L[e] ->
EX_gly(e)	gly[e] ->
EX_lac-L(e)	lac-L[e] ->
EX_mal-L(e)	mal-L[e] ->
FBA_b	dhap[c] + g3p[c] -> fdp[c]
FBA_f	fdp[c] -> dhap[c] + g3p[c]
FUM_b	mal-L[c] -> fum[c] + h2o[c]
FUM_f	fum[c] + h2o[c] -> mal-L[c]
FUMtr_b	fum[c] -> fum[e]
FUMtr_f	fum[e] -> fum[c]
GAPD_b	13dpg[c] + h[c] + nadh[c] -> g3p[c] + nad[c] + pi[c]
GAPD_f	g3p[c] + nad[c] + pi[c] -> 13dpg[c] + h[c] + nadh[c]
GLCt1r_b	glc-D[c] -> glc-D[e]
GLCt1r_f	glc-D[e] -> glc-D[c]
GLNS	atp[c] + glu-L[c] + nh4[c] -> adp[c] + gln-L[c] + h[c] + pi[c]
GLNt_b	gln-L[e] -> gln-L[c]
GLNt_f	gln-L[c] -> gln-L[e]
GLUCYS	atp[c] + cys-L[c] + glu-L[c] -> adp[c] + glucys[c] + h[c] + pi[c]
GLUN	gln-L[c] + h2o[c] -> glu-L[c] + nh4[c]
GLYt_b	gly[e] -> gly[c]
GLYt_f	gly[c] -> gly[e]
GTHO	gthox[c] + h[c] + nadph[c] -> 2 gthrd[c] + nadp[c]
GTHOXti2	atp[c] + gthox[c] + h2o[c] -> adp[c] + gthox[e] + h[c] + pi[c]
GTHP	2 gthrd[c] -> gthox[c] + 2 h[c]
GTHS	atp[c] + glucys[c] + gly[c] -> adp[c] + gthrd[c] + h[c] + pi[c]
H2Ot_b	h2o[c] -> h2o[e]
H2Ot_f	h2o[e] -> h2o[c]
HEX1	atp[c] + glc-D[c] -> adp[c] + g6p[c] + h[c]
Ht_b	h[e] -> h[c]
Ht_f	h[c] -> h[e]
ICDHy	icit[c] + nadp[c] -> akg[c] + co2[c] + nadph[c]
L-LACt2r_b	h[c] + lac-L[c] -> h[e] + lac-L[e]
L-LACt2r_f	h[e] + lac-L[e] -> h[c] + lac-L[c]
LDH_L_b	h[c] + nadh[c] + pyr[c] -> lac-L[c] + nad[c]
LDH_L_f	lac-L[c] + nad[c] -> h[c] + nadh[c] + pyr[c]
MALt_b	mal-L[c] -> mal-L[e]
MALt_f	mal-L[e] -> mal-L[c]
MDH_b	h[c] + nadh[c] + oaa[c] -> mal-L[c] + nad[c]
MDH_f	mal-L[c] + nad[c] -> h[c] + nadh[c] + oaa[c]
PEPCK	atp[c] + oaa[c] -> adp[c] + co2[c] + pep[c]
PFK	atp[c] + f6p[c] -> adp[c] + fdp[c] + h[c]
PGI_b	f6p[c] -> g6p[c]
PGI_f	g6p[c] -> f6p[c]
PGK_b	13dpg[c] + adp[c] -> 3pg[c] + atp[c]
PGK_f	3pg[c] + atp[c] -> 13dpg[c] + adp[c]
PGM_b	3pg[c] -> 2pg[c]
PGM_f	2pg[c] -> 3pg[c]
PYK	adp[c] + h[c] + pep[c] -> atp[c] + pyr[c]
TPI_b	g3p[c] -> dhap[c]
TPI_f	dhap[c] -> g3p[c]
UFBA only reactions, metabolites not at steady-state are modeled using sinks
State 1 sinks	Reaction Formula
sink_13dpg[c]_up	13dpg[c] ->
sink_23dpg[c]_r	-> 23dpg[c]
sink_2pg[c]_r	-> 2pg[c]
sink_3pg[c]_r	-> 3pg[c]
sink_accoa_b	-> accoa[c]
sink_accoa_f	accoa[c] ->
sink_adp[c]_r	-> adp[c]
sink_akg[e]_up	akg[e] ->
sink_ala-L[c]	ala-L[c] ->
sink_atp[c]	atp[c] ->
sink_cit[c]_r	-> cit[c]
sink_co2[e]_b	-> co2[e]
sink_co2[e]_f	co2[e] ->
sink_coa_b	-> coa[c]
sink_coa_f	coa[c] ->
sink_cys_b	-> cys-L[c]
sink_cys_f	cys-L[c] ->
sink_f6p[c]	f6p[c] ->
sink_fdp[c]_r	-> fdp[c]
sink_g6p[c]	g6p[c] ->
sink_glu-L[c]_r	-> glu-L[c]
sink_glucys[c]_down	-> glucys[c]
sink_gly[c]_down	-> gly[c]
sink_gthox[c]	gthox[c] ->
sink_gthrd[c]_r	-> gthrd[c]
sink_h2o[e]_up	h2o[e] ->
sink_h[e]_up	h[e] ->
sink_lac-L[c]	lac-L[c] ->
sink_mal-L[c]_r	-> mal-L[c]
sink_nh4[c]_down	-> nh4[c]
sink_pep[c]_r	-> pep[c]
State 2 sinks	Reaction Formula
sink_13dpg_up	13dpg[c] ->
sink_23dpg_r	-> 23dpg[c]
sink_2pg_r	-> 2pg[c]
sink_3pg_r	-> 3pg[c]
sink_accoa_f	accoa[c] ->
sink_adp_r	-> adp[c]
sink_atp_r	-> atp[c]
sink_cit_r	-> cit[c]
sink_co2_f	co2[e] ->
sink_coa_b	-> coa[c]
sink_cys_b	-> cys-L[c]
sink_f6p_r	-> f6p[c]
sink_fdp_r	-> fdp[c]
sink_g6p_r	-> g6p[c]
sink_glc_D_r	-> glc-D[c]
sink_gln_L_r	-> gln-L[c]
sink_glu_L_r	-> glu-L[c]
sink_glucys_up	glucys[c] ->
sink_gthox_f	gthox[c] ->
sink_gthrd_r	-> gthrd[c]
sink_h2o_down	-> h2o[e]
sink_h_up	h[e] ->
sink_lac_L	lac-L[c] ->
sink_mal_L_r	-> mal-L[c]
sink_nh4_up	nh4[c] ->
sink_pep_r	-> pep[c]
sink_pi_up	pi[c] ->
sink_pyr	pyr[c] ->

## Sheet: Metabolites
BiGG ID	Metabolite Name
13dpg[c]	3-Phospho-D-glyceroyl phosphate
23dpg[c]	2,3-Disphospho-D-glycerate
2pg[c]	D-Glycerate 2-phosphate
3pg[c]	3-Phospho-D-glycerate
accoa[c]	Accetyl-CoA
adp[c]	Adenosine diphosphate
akg[c]	2-Oxoglutarate
akg[e]	alpha-Ketoglutarate
ala-L[c]	L-Alanine
ala-L[e]	L-Alanine
amp[c]	Adenosine monophosphate
asp-L[c]	L-Aspartate
atp[c]	Adenosine triphosphate
cit[c]	Citrate
cit[e]	Citrate
co2[c]	Carbon dioxide
co2[e]	Carbon dioxide
coa[c]	CoA
cys-L[c]	L-Cysteine
dhap[c]	Dihydroxyacetone phosphate
f6p[c]	D-Fructose 6-phosphate
fdp[c]	D-Fructose 1,6-bisphosphate
fum[c]	Fumarate
fum[e]	Fumarate
g3p[c]	Glyceraldehyde 3-phosphate
g6p[c]	D-Glucose 6-phosphate
glc-D[c]	Guanosine diphosphate
glc-D[e]	D-Glucose
gln-L[c]	D-Glucose
gln-L[e]	L-Glutamine
glu-L[c]	L-Glutamate
glucys[c]	gamma-L-Glutamyl-L-cysteine
gly[c]	Glycine
gly[e]	Oxidized glutathione
gthox[c]	Oxidized glutathione
gthox[e]	Reduced glutathione
gthrd[c]	Guanosine triphosphate
h2o[c]	Water
h2o[e]	Water
h[c]	H+
h[e]	H+
icit[c]	Isocitrate
lac-L[c]	L-Lactate
lac-L[e]	L-Lactate
mal-L[c]	L-Malate
mal-L[e]	L-Malate
nad[c]	Nicotinamide adenine dinucleotide
nadh[c]	Nicotinamide adenine dinucleotide - reduced
nadp[c]	Nicotinamide adenine dinucleotide phosphate
nadph[c]	Nicotinamide adenine dinucleotide phosphate - reduced
nh4[c]	Ammonium
oaa[c]	Oxaloacetate
pep[c]	Phosphoenolpyruvate
pi[c]	Phosphate
pyr[c]	Pyruvate
